# Supplementary material for: Exploiting biofilm phenotypes for functional characterization of hypothetical genes in Enterococcus faecalis
Source: NPJ Biofilms Microbiomes. 2019 Sep 19;5:23. doi: 10.1038/s41522-019-0099-0 (PMC6753144; doi:10.1038/s41522-019-0099-0)
Supplement: Supplementary file 2 — data set 1 [file 41522_2019_99_MOESM2_ESM.xlsx]

## Sheet: 2k_filter_full.txt
Barcode	NT position	Locus tag	Gene info	Position (%)
8006548288	1536	Intergenic_1_1403_1603		66.5
8006741634	3189	Intergenic_2_2735_3312		78.7
8006567169	9229	Intergenic_6_9176_9349		30.6
8006548287	10658	Intergenic_9_10529_10684		83.2
8006743737	17533	Intergenic_15_17497_17726		15.7
8006548434	17608	Intergenic_15_17497_17726		48.5
8006568069	22683	Intergenic_17_22497_22698		92.5
8006743275	26611	OG1RF_10022_	hypothetical_protein	63.4
8006740223	26823	Intergenic_22_26750_26996		29.7
8006742197	26960	Intergenic_22_26750_26996		85.4
8006742748	27246	OG1RF_10023_	hypothetical_protein	47.2
8006742424	27418	OG1RF_10023_	hypothetical_protein	79.9
8006742205	27508	OG1RF_10023_	hypothetical_protein	97
8006550870	27510	OG1RF_10023_	hypothetical_protein	97.3
8006549486	27518	OG1RF_10023_	hypothetical_protein	98.9
8006542435	28782	Intergenic_25_28743_28890		26.5
8006540757	28841	Intergenic_25_28743_28890		66.7
8006743413	32179	Intergenic_28_32169_32359		5.3
8006549980	32354	Intergenic_28_32169_32359		97.4
8006743698	32535	OG1RF_10029_	hypothetical_protein	6.8
8006551471	32591	OG1RF_10029_	hypothetical_protein	8.9
8006585756	33015	OG1RF_10029_	hypothetical_protein	25.3
8006743618	33318	OG1RF_10029_	hypothetical_protein	37
8006742785	33559	OG1RF_10029_	hypothetical_protein	46.3
8006549617	34389	OG1RF_10029_	hypothetical_protein	78.3
8006542622	34564	OG1RF_10029_	hypothetical_protein	85.1
8006743390	34757	OG1RF_10029_	hypothetical_protein	92.5
8006547774	34759	OG1RF_10029_	hypothetical_protein	92.6
8006570690	34960	Intergenic_29_34952_35492		1.5
8006540673	35102	Intergenic_29_34952_35492		27.8
8006551041	35226	Intergenic_29_34952_35492		50.7
8006542390	35273	Intergenic_29_34952_35492		59.4
8006549866	35442	Intergenic_29_34952_35492		90.7
8006570620	38920	Intergenic_31_38893_39307		6.5
8006547735	38952	Intergenic_31_38893_39307		14.3
8006740645	39849	OG1RF_10033_	hypothetical_protein	18.9
8006567905	39935	OG1RF_10033_	hypothetical_protein	2
8006740203	40315	OG1RF_10034_	hypothetical_protein	22.5
8006549707	43620	Intergenic_37_43616_43898		1.4
8006547976	43802	Intergenic_37_43616_43898		66
8006548665	52810	OG1RF_10047	hypothetical_protein	48.1
8006542186	52856	OG1RF_10047_	hypothetical_protein	56.8
8006741102	54211	Intergenic_49_54098_54277		63.1
8006743283	55235	Intergenic_50_55130_55295		63.6
8006568285	57000	Intergenic_52_56968_57128		20
8006570020	59042	Intergenic_54_58934_59134		54
8006585924	60910	Intergenic_55_60521_60960		88.6
8006742286	61477	OG1RF_10056_	5'-nucleotidase	12.9
8006741488	66871	OG1RF_10058_	hypothetical_protein	73.7
8006567055	66879	OG1RF_10058_	hypothetical_protein	70.1
8006742135	66883	OG1RF_10058_	hypothetical_protein	68.3
8006743718	66933	OG1RF_10058_	hypothetical_protein	46
8006585980	68039	Intergenic_59_68038_68198		0.6
8006569494	70007	Intergenic_61_69900_70014		93.9
8006585578	70013	Intergenic_61_69900_70014		99.1
8006743592	70433	OG1RF_10062_	hypothetical_protein	4.3
8006540480	74188	Intergenic_64_73881_74426		56.3
8006740632	74200	Intergenic_64_73881_74426		58.5
8006540648	74242	Intergenic_64_73881_74426		66.2
8006548331	76124	OG1RF_10067_	hypothetical_protein	54.6
8006742379	77532	OG1RF_10069_	hypothetical_protein	54.4
8006742826	77598	OG1RF_10069_	hypothetical_protein	65.9
8006543325	77741	OG1RF_10069_	hypothetical_protein	90.9
8006567440	77995	OG1RF_10070_	hypothetical_protein	99
8006548969	79698	OG1RF_10074_	hypothetical_protein	24.5
8006740352	80141	Intergenic_74_80088_80241		34.6
8006741145	80186	Intergenic_74_80088_80241		64.1
8006741862	80216	Intergenic_74_80088_80241		83.7
8006741441	80379	OG1RF_10075_	hypothetical_protein	26.6
8006542844	80423	OG1RF_10075_	hypothetical_protein	35.1
8006741442	80451	OG1RF_10075_	hypothetical_protein	40.6
8006548997	80598	OG1RF_10075_	hypothetical_protein	69.1
8006542860	80785	OG1RF_10076_	hypothetical_protein	2
8006741519	80835	OG1RF_10076_	hypothetical_protein	5.6
8006569508	80930	OG1RF_10076_	hypothetical_protein	12.4
8006743475	80960	OG1RF_10076_	hypothetical_protein	14.5
8006570798	80969	OG1RF_10076_	hypothetical_protein	15.2
8006567307	81228	OG1RF_10076_	hypothetical_protein	33.7
8006742270	82575	OG1RF_10078_	hypothetical_protein	41
8006570004	82719	OG1RF_10078_	hypothetical_protein	95.1
8006586141	82745	Intergenic_78_82733_83028		4.1
8006549713	84417	OG1RF_10080_	hypothetical_protein	73.7
8006548818	87809	Intergenic_83_87787_88487		3.1
8006550700	88286	Intergenic_83_87787_88487		71.3
8006569973	88296	Intergenic_83_87787_88487		72.7
8006548107	88465	Intergenic_83_87787_88487		96.9
8006567285	94679	Intergenic_84_94596_94868		30.5
8006543830	94706	Intergenic_84_94596_94868		40.4
8006542652	97473	Intergenic_86_97371_97715		29.7
8006740876	97492	Intergenic_86_97371_97715		35.2
8006548091	97684	Intergenic_86_97371_97715		91
8006742387	97852	OG1RF_10087_	hypothetical_protein	56.9
8006740205	97881	OG1RF_10087_	hypothetical_protein	69
8006551119	101088	Intergenic_88_101048_101214		24.1
8006569912	103018	OG1RF_10091_	hypothetical_protein	95.1
8006549101	103195	OG1RF_10091_	hypothetical_protein	69.1
8006740578	103338	OG1RF_10091_	hypothetical_protein	48.1
8006551514	103636	OG1RF_10091_	hypothetical_protein	4.3
8006741371	103651	OG1RF_10091_	hypothetical_protein	2.1
8006742558	103883	Intergenic_91_103666_103921		85.1
8006743530	109729	Intergenic_97_109514_109731		99.1
8006742173	109994	OG1RF_10098	argR, arginine repressor	51.2
8006742171	110390	Intergenic_98_110245_110540		49.2
8006540882	110447	Intergenic_98_110245_110540		68.5
8006742315	112897	Intergenic_100_112816_112920		77.9
8006540353	127443	OG1RF_10114_	hypothetical_protein	53.4
8006742084	130659	Intergenic_116_130561_130714		64.1
8006742169	139189	Intergenic_125_139012_139216		86.8
8006542310	144852	OG1RF_10131_	hypothetical_protein	43.3
8006569430	145448	Intergenic_132_145302_145606		48
8006542711	145560	Intergenic_132_145302_145606		84.9
8006586106	145578	Intergenic_132_145302_145606		90.8
8006551361	145582	Intergenic_132_145302_145606		92.1
8006541977	149470	Intergenic_136_149311_149540		69.4
8006567029	161788	Intergenic_148_161679_161847		64.9
8006585544	161826	Intergenic_148_161679_161847		87.5
8006570375	178177	OG1RF_10180_	hypothetical_protein	16.3
8006740342	186400	Intergenic_188_186253_186425		85.5
8006742200	189550	Intergenic_191_189448_189948		20.4
8006742392	189950	OG1RF_10192_	hypothetical_protein	99.7
8006542422	190003	OG1RF_10192_	hypothetical_protein	81.8
8006741366	190327	OG1RF_10193_	hypothetical_protein	42.5
8006741111	190335	OG1RF_10193_	hypothetical_protein	48.5
8006548180	190394	OG1RF_10193_	hypothetical_protein	92.5
8006548022	192672	Intergenic_196_192505_192732		73.6
8006547732	192676	Intergenic_196_192505_192732		75.3
8006543167	192689	Intergenic_196_192505_192732		81.1
8006549570	209163	Intergenic_209_209112_209272		31.9
8006740343	209171	Intergenic_209_209112_209272		36.9
8006741429	212924	Intergenic_212_212770_213428		23.4
8006742801	215212	Intergenic_213_214978_215898		25.4
8006542279	221639	Intergenic_241_221347_221667		91.3
8006543540	228552	Intergenic_246_228293_229273		26.4
8006550116	228602	Intergenic_246_228293_229273		31.5
8006542739	228695	Intergenic_246_228293_229273		41
8006542804	228710	Intergenic_246_228293_229273		42.6
8006568389	228830	Intergenic_246_228293_229273		54.8
8006740088	228882	Intergenic_246_228293_229273		60.1
8006548973	229062	Intergenic_246_228293_229273		78.5
8006569883	229123	Intergenic_246_228293_229273		84.7
8006570696	232569	Intergenic_251_232545_232686		17
8006742102	232675	Intergenic_251_232545_232686		92.2
8006547698	232850	OG1RF_10223_	hypothetical_protein	17.4
8006551109	233303	OG1RF_10223_	hypothetical_protein	65.9
8006548095	233578	OG1RF_10223_	hypothetical_protein	95.3
8006740401	236967	Intergenic_256_236888_237031		55.2
8006549716	236995	Intergenic_256_236888_237031		74.8
8006569045	237031	Intergenic_256_236888_237031		100
8006743103	238896	Intergenic_258_238833_239186		17.8
8006740162	239967	OG1RF_10231_	hypothetical_protein	36.5
8006740249	245097	Intergenic_264_245040_245212		33.1
8006550241	245101	Intergenic_264_245040_245212		35.5
8006540046	245107	Intergenic_264_245040_245212		39
8006740697	246066	Intergenic_265_245975_246172		46.2
8006548718	252954	OG1RF_10243	hypothetical protein	88
8006585580	252958	OG1RF_10243_	hypothetical_protein	87.7
8006743012	253062	OG1RF_10243_	hypothetical_protein	80.1
8006567958	253384	OG1RF_10243_	hypothetical_protein	56.6
8006741378	253980	OG1RF_10243_	hypothetical_protein	13.1
8006548524	257831	Intergenic_276_257687_257951		54.5
8006568833	257833	Intergenic_276_257687_257951		55.3
8006743379	257854	Intergenic_276_257687_257951		63.3
8006542472	260506	Intergenic_280_260386_260541		77.4
8006548819	261487	OG1RF_10253_	hypothetical_protein	5.2
8006569770	261675	OG1RF_10253_	hypothetical_protein	27.7
8006742976	262092	OG1RF_10253_	hypothetical_protein	77.8
8006742245	264250	Intergenic_284_264215_264391		19.9
8006548698	264388	Intergenic_284_264215_264391		98.3
8006540192	267087	Intergenic_286_267001_267125		69.4
8006740595	269380	OG1RF_10260_	sensor_histidine_kinase	75.2
8006549964	271788	Intergenic_290_271658_271841		71
8006741385	272828	Intergenic_291_272808_273025		9.2
8006540306	272907	Intergenic_291_272808_273025		45.6
8006540722	277105	Intergenic_297_277075_277175		30
8006740377	277318	OG1RF_10269_	hypothetical_protein	82.5
8006551422	277349	OG1RF_10269_	hypothetical_protein	78.7
8006540930	278015	OG1RF_10270	hypothetical protein	96.7
8006549306	279215	OG1RF_10270_	hypothetical_protein	21.4
8006550867	279682	OG1RF_10271_	hypothetical_protein	0.1
8006543829	280053	OG1RF_10271_	hypothetical_protein	12.5
8006741774	280093	OG1RF_10271_	hypothetical_protein	13.8
8006740665	280360	OG1RF_10271	hypothetical protein	22.7
8006740885	280574	OG1RF_10271_	hypothetical_protein	29.8
8006548454	280704	OG1RF_10271_	hypothetical_protein	34.1
8006547980	280720	OG1RF_10271_	hypothetical_protein	34.6
8006542594	280835	OG1RF_10271_	hypothetical_protein	38.4
8006742482	281164	OG1RF_10271_	hypothetical_protein	49.4
8006741323	281269	OG1RF_10271_	hypothetical_protein	52.8
8006741400	283022	OG1RF_10272_	hypothetical_protein	40.8
8006543476	283352	OG1RF_10272_	hypothetical_protein	80.4
8006549604	291067	Intergenic_307_290898_291343		38
8006740877	291141	Intergenic_307_290898_291343		54.6
8006569137	297157	OG1RF_10283_	hypothetical_protein	90.1
8006548770	297164	OG1RF_10283_	hypothetical_protein	89.5
8006570668	297486	OG1RF_10283_	hypothetical_protein	62.3
8006543289	297949	OG1RF_10283_	hypothetical_protein	23.2
8006585816	297957	OG1RF_10283_	hypothetical_protein	22.6
8006740576	299279	OG1RF_10285_	hypothetical_protein	48.3
8006585548	299415	OG1RF_10285_	hypothetical_protein	68.1
8006540793	301325	Intergenic_316_301233_301633		23
8006743211	301464	Intergenic_316_301233_301633		57.8
8006742667	301474	Intergenic_316_301233_301633		60.3
8006570277	301485	Intergenic_316_301233_301633		63
8006540160	315034	OG1RF_10300_	hypothetical_protein	70.1
8006550038	315629	Intergenic_329_315482_315801		46.1
8006543473	319342	OG1RF_10305_	hypothetical_protein	11.6
8006548731	319688	OG1RF_10305_	hypothetical_protein	42.5
8006741066	319886	OG1RF_10305_	hypothetical_protein	60.1
8006549841	319972	OG1RF_10305_	hypothetical_protein	67.8
8006547696	320313	OG1RF_10305_	hypothetical_protein	98.2
8006740727	320315	OG1RF_10305_	hypothetical_protein	98.4
8006740940	320806	OG1RF_10306_	hypothetical_protein	38.9
8006551112	320808	OG1RF_10306_	hypothetical_protein	38.6
8006585891	321027	OG1RF_10306_	hypothetical_protein	7.5
8006743960	324138	Intergenic_338_324049_324208		56
8006743564	327667	Intergenic_342_327531_327759		59.6
8006741418	331755	Intergenic_346_331717_331863		26
8006585861	331798	Intergenic_346_331717_331863		55.5
8006743726	337016	Intergenic_351_336835_337040		88.3
8006740905	340678	Intergenic_355_340675_340992		0.9
8006569964	341044	OG1RF_10327_	hypothetical_protein	38.1
8006585656	342469	Intergenic_358_342452_342651		8.5
8006548532	342535	Intergenic_358_342452_342651		41.7
8006550603	350780	Intergenic_365_350752_351002		11.2
8006743400	352591	Intergenic_366_352530_352749		27.9
8006743495	352699	Intergenic_366_352530_352749		77.2
8006542560	353254	OG1RF_10339_	hypothetical_protein	92.4
8006742726	353793	OG1RF_10339_	hypothetical_protein	23.2
8006743895	354006	Intergenic_368_353975_354134		19.5
8006742087	359761	OG1RF_10347_	hypothetical_protein	67.1
8006743246	359860	OG1RF_10347_	hypothetical_protein	54.9
8006550198	360178	OG1RF_10347_	hypothetical_protein	15.6
8006551132	360213	OG1RF_10347_	hypothetical_protein	11.2
8006743821	360306	Intergenic_376_360305_360497		0.5
8006567926	360310	Intergenic_376_360305_360497		2.6
8006741251	367079	OG1RF_10354_	hypothetical_protein	84.4
8006540355	367081	OG1RF_10354	hypothetical_protein	84.5
8006568342	367130	OG1RF_10354_	hypothetical_protein	88.3
8006543385	367135	OG1RF_10354_	hypothetical_protein	88.7
8006542867	367139	OG1RF_10354_	hypothetical_protein	89
8006741325	371302	Intergenic_387_371230_371741		14.1
8006742147	371304	Intergenic_387_371230_371741		14.5
8006585301	371306	Intergenic_387_371230_371741		14.9
8006741416	371467	Intergenic_387_371230_371741		46.4
8006547709	371608	Intergenic_387_371230_371741		74
8006543415	374769	Intergenic_391_374662_374938		38.8
8006540286	374912	Intergenic_391_374662_374938		90.6
8006540727	376363	Intergenic_393_376320_376485		26.1
8006567993	378212	OG1RF_10365_	hypothetical_protein	78.2
8006569577	378395	Intergenic_395_378250_378613		39.9
8006742430	382197	Intergenic_397_382047_382248		74.6
8006743677	385244	Intergenic_399_385199_385553		12.7
8006569024	385300	Intergenic_399_385199_385553		28.5
8006548362	385347	Intergenic_399_385199_385553		41.8
8006743894	385400	Intergenic_399_385199_385553		56.8
8006742575	385571	OG1RF_10370_	hypothetical_protein	1.9
8006585250	388274	OG1RF_10373_	L-lactate_dehydrogenase	44.9
8006550814	388931	OG1RF_10374_	hypothetical_protein	16.9
8006742050	389072	OG1RF_10374		55.8
8006743743	390597	Intergenic_406_390534_390674		45
8006743158	390618	Intergenic_406_390534_390674		60
8006740751	393059	Intergenic_409_392969_393100		68.7
8006551079	393063	Intergenic_409_392969_393100		71.8
8006543392	393072	Intergenic_409_392969_393100		78.6
8006743227	395216	OG1RF_10382_	hypothetical_protein	73.2
8006542121	395218	OG1RF_10382_	hypothetical_protein	73
8006741505	395331	OG1RF_10382_	hypothetical_protein	59.7
8006550083	395426	OG1RF_10382_	hypothetical_protein	48.6
8006743586	395549	OG1RF_10382_	hypothetical_protein	34.2
8006548638	395615	OG1RF_10382_	hypothetical_protein	26.5
8006743841	395619	OG1RF_10382_	hypothetical_protein	26
8006741262	395621	OG1RF_10382_	hypothetical_protein	25.8
8006550488	395904	Intergenic_412_395842_396023		34.3
8006743030	396033	OG1RF_10383_	hypothetical_protein	96.8
8006742806	396085	OG1RF_10383_	hypothetical_protein	78.1
8006549517	396502	Intergenic_413_396303_396592		68.9
8006740142	396505	Intergenic_413_396303_396592		69.9
8006549821	396701	OG1RF_10384_	hypothetical_protein	38
8006549547	397926	Intergenic_415_397818_397987		63.9
8006570686	397937	Intergenic_415_397818_397987		70.4
8006743244	397984	Intergenic_415_397818_397987		98.2
8006742570	397987	Intergenic_415_397818_397987		100
8006585585	402526	Intergenic_420_402515_402667		7.2
8006743773	408045	OG1RF_10396_	hypothetical_protein	59.5
8006740655	408150	Intergenic_426_408149_408260		0.9
8006570633	408178	Intergenic_426_408149_408260		26.1
8006570076	409654	OG1RF_10398_	hypothetical_protein	67.8
8006542337	411547	Intergenic_429_411447_411634		53.5
8006743100	414232	Intergenic_431_414128_414260		78.8
8006742549	415876	OG1RF_10403_	hypothetical_protein	23.6
8006548284	416115	Intergenic_433_416055_416526		12.7
8006743228	416242	Intergenic_433_416055_416526		39.7
8006742004	416497	Intergenic_433_416055_416526		93.8
8006586016	422431	Intergenic_437_422394_422661		13.9
8006550261	422549	Intergenic_437_422394_422661		58.1
8006740830	422769	OG1RF_10408_	hypothetical_protein	44
8006548587	422938	Intergenic_438_422854_423280		19.7
8006540441	423041	Intergenic_438_422854_423280		43.9
8006741641	423148	Intergenic_438_422854_423280		69
8006741373	424899	Intergenic_440_424814_425049		36.2
8006548936	427629	Intergenic_442_427522_427662		76.4
8006743537	431376	Intergenic_446_431214_431567		45.9
8006549767	431381	Intergenic_446_431214_431567		47.3
8006741880	431424	Intergenic_446_431214_431567		59.5
8006549339	433829	OG1RF_10418_	hypothetical_protein	3.5
8006742077	433860	OG1RF_10418_	hypothetical_protein	12.6
8006743639	434059	OG1RF_10418_	hypothetical_protein	71
8006568399	434097	OG1RF_10418_	hypothetical_protein	82.1
8006742993	434188	OG1RF_10419_	hypothetical_protein	13.4
8006570087	434281	OG1RF_10419_	hypothetical_protein	75.8
8006743563	436376	OG1RF_10421_	hypothetical_protein	30.6
8006543269	437254	OG1RF_10421_	hypothetical_protein	63
8006743119	440352	Intergenic_453_440267_440429		52.5
8006549994	440421	Intergenic_453_440267_440429		95.1
8006550006	449894	Intergenic_464_449789_449976		56.1
8006541960	450277	OG1RF_10435_	hypothetical_protein	56.3
8006567044	450419	OG1RF_10435_	hypothetical_protein	82.9
8006585800	450467	OG1RF_10435_	hypothetical_protein	91.9
8006568832	455756	Intergenic_469_455622_455794		77.9
8006742393	458486	Intergenic_473_458396_458589		46.6
8006741220	458505	Intergenic_473_458396_458589		56.5
8006550206	458510	Intergenic_473_458396_458589		59.1
8006551459	460933	Intergenic_474_460831_460955		82.3
8006550106	461297	OG1RF_10446_	hypothetical_protein	86.4
8006740146	463612	OG1RF_10449_	hypothetical_protein	92.6
8006551433	463886	OG1RF_10449_	hypothetical_protein	67.2
8006743440	464533	OG1RF_10449_	hypothetical_protein	7.2
8006586132	465924	OG1RF_10451_	hypothetical_protein	79.6
8006569449	466823	OG1RF_10451_	hypothetical_protein	41.7
8006742712	467193	OG1RF_10451_	hypothetical_protein	26.1
8006742593	467686	OG1RF_10451_	hypothetical_protein	5.4
8006742255	467795	OG1RF_10451_	hypothetical_protein	0.8
8006742910	469369	Intergenic_482_469362_469472		6.4
8006570717	480116	OG1RF_10460_	hypothetical_protein	77.7
8006567929	480122	OG1RF_10460_	hypothetical_protein	74.9
8006549669	480200	OG1RF_10460_	hypothetical_protein	38.6
8006542334	480428	Intergenic_490_480284_480631		41.5
8006548150	484977	Intergenic_494_484965_485130		7.3
8006540066	488290	Intergenic_498_488145_488422		52.3
8006585863	493100	Intergenic_502_492917_493112		93.8
8006540496	495029	Intergenic_503_494700_495253		59.5
8006551484	495135	Intergenic_503_494700_495253		78.7
8006742397	495137	Intergenic_503_494700_495253		79
8006742953	496680	Intergenic_505_496606_496954		21.3
8006743403	497428	Intergenic_506_497387_497498		36.9
8006550740	497430	Intergenic_506_497387_497498		38.7
8006550357	498294	Intergenic_508_498268_498564		8.8
8006547911	498532	Intergenic_508_498268_498564		89.2
8006585928	500048	Intergenic_509_499957_500087		70
8006740617	500050	Intergenic_509_499957_500087		71.5
8006585442	500053	Intergenic_509_499957_500087		73.8
8006740833	501944	OG1RF_10482_	hypothetical_protein	8
8006585701	501957	OG1RF_10482	hypothetical_protein	9.9
8006567416	502458	OG1RF_10482_	hypothetical_protein	80.4
8006569874	502492	OG1RF_10482_	hypothetical_protein	85.2
8006742499	502662	Intergenic_512_502598_503229		10.1
8006742339	510440	Intergenic_520_510322_510522		59
8006585916	518296	Intergenic_526_518149_518426		53.1
8006547996	518355	Intergenic_526_518149_518426		74.4
8006743975	523483	Intergenic_528_523362_523532		71.2
8006743036	523582	OG1RF_10499_	hypothetical_protein	6.2
8006540504	523606	OG1RF_10499_	hypothetical_protein	9.2
8006569829	523610	OG1RF_10499_	hypothetical_protein	9.7
8006740640	523826	OG1RF_10499_	hypothetical_protein	36.9
8006742033	524115	OG1RF_10499_	hypothetical_protein	73.3
8006540459	525985	OG1RF_10501_	hypothetical_protein	60.8
8006540578	526661	OG1RF_10502_	hypothetical_protein	27
8006586096	527137	OG1RF_10502_	hypothetical_protein	77.9
8006550605	527509	Intergenic_532_527345_527532		87.7
8006540751	529845	Intergenic_535_529773_529967		37.1
8006742194	529929	Intergenic_535_529773_529967		80.4
8006555960	530038	OG1RF_10506_	hypothetical_protein	13.5
8006567832	530068	OG1RF_10506_	hypothetical_protein	19.3
8006569220	530163	OG1RF_10506_	hypothetical_protein	37.6
8006742404	530167	OG1RF_10506_	hypothetical_protein	38.4
8006550060	530274	OG1RF_10506_	hypothetical_protein	59.1
8006567363	531010	Intergenic_537_530911_531374		21.4
8006549806	531050	Intergenic_537_530911_531374		30
8006743201	535451	OG1RF_10510	hypothetical_protein	28.3
8006740091	535762	OG1RF_10510_	hypothetical_protein	89.4
8006540091	538174	Intergenic_542_538067_538299		46.1
8006586059	538597	Intergenic_543_538501_539156		14.7
8006548476	538669	Intergenic_543_538501_539156		25.6
8006549000	538703	Intergenic_543_538501_539156		30.8
8006567112	538858	Intergenic_543_538501_539156		54.5
8006585464	538861	Intergenic_543_538501_539156		55
8006542316	542758	Intergenic_547_542697_542911		28.5
8006543240	542762	Intergenic_547_542697_542911		30.4
8006548814	544207	Intergenic_548_544097_544265		65.5
8006585761	544212	Intergenic_548_544097_544265		68.5
8006586168	547356	Intergenic_551_547306_547558		19.8
8006542263	547536	Intergenic_551_547306_547558		91.3
8006549582	557529	OG1RF_10532_	hypothetical_protein	80.8
8006741611	557629	OG1RF_10532_	hypothetical_protein	66.2
8006567091	558242	Intergenic_563_558084_558372		54.9
8006742275	558246	Intergenic_563_558084_558372		56.3
8006741105	558300	Intergenic_563_558084_558372		75
8006540073	558335	Intergenic_563_558084_558372		87.2
8006542379	559358	OG1RF_10533_	cell_wall_lysis_protein	44.5
8006543638	563942	OG1RF_10536_	hypothetical_protein	63.7
8006541998	569480	Intergenic_572_569355_569732		33.2
8006568828	569731	Intergenic_572_569355_569732		99.7
8006542257	569960	OG1RF_10542_	hypothetical_protein	13.1
8006547939	570321	OG1RF_10542_	hypothetical_protein	33.8
8006547808	572102	OG1RF_10543_	hypothetical_protein	75.7
8006548060	572386	Intergenic_574_572304_572679		21.9
8006550187	572604	Intergenic_574_572304_572679		80
8006550249	572635	Intergenic_574_572304_572679		88.3
8006741944	572645	Intergenic_574_572304_572679		90.9
8006551509	576525	Intergenic_577_576373_576599		67.3
8006585927	576535	Intergenic_577_576373_576599		71.7
8006741087	579166	Intergenic_580_579160_579273		5.3
8006742321	582597	OG1RF_10551_	hypothetical_protein	26
8006742496	582681	OG1RF_10551_	hypothetical_protein	0
8006550177	582802	Intergenic_582_582682_582932		48
8006549695	582867	Intergenic_582_582682_582932		74
8006743750	583846	Intergenic_583_583542_583871		92.4
8006585602	585993	Intergenic_586_585822_585995		98.8
8006741257	588438	Intergenic_589_588205_588573		63.3
8006741082	588539	Intergenic_589_588205_588573		90.8
8006549269	591335	OG1RF_10562_	hypothetical_protein	42.4
8006542702	591431	OG1RF_10562_	hypothetical_protein	69.4
8006743310	592498	OG1RF_10564_	hypothetical_protein	20.6
8006742694	592502	OG1RF_10564_	hypothetical_protein	21.2
8006743928	592506	OG1RF_10564_	hypothetical_protein	21.7
8006585732	592659	OG1RF_10564_	hypothetical_protein	43.7
8006549037	592819	OG1RF_10564_	hypothetical_protein	66.8
8006540133	592903	OG1RF_10564_	hypothetical_protein	78.8
8006742607	594576	OG1RF_10566_	hypothetical_protein	18.7
8006549594	600264	OG1RF_10572_	hypothetical_protein	26.6
8006548948	600456	OG1RF_10572_	hypothetical_protein	45.2
8006549028	606118	Intergenic_608_606101_606595		3.4
8006550549	606220	Intergenic_608_606101_606595		24.1
8006547957	606243	Intergenic_608_606101_606595		28.7
8006740257	606460	Intergenic_608_606101_606595		72.7
8006568121	608499	Intergenic_611_608488_608805		3.5
8006567093	608846	OG1RF_10581_	hypothetical_protein	5.8
8006743645	609016	OG1RF_10581	hypothetical protein	30.2
8006569478	609032	OG1RF_10581_	hypothetical_protein	32.5
8006549724	609932	OG1RF_10582_	hypothetical_protein	31.4
8006542210	611122	OG1RF_10583	hypothetical protein	98.2
8006548828	613502	Intergenic_616_613469_613641		19.2
8006741758	614510	OG1RF_10587_	hypothetical_protein	16.1
8006550683	614602	OG1RF_10587_	hypothetical_protein	56.1
8006569480	617672	Intergenic_619_617491_617710		82.6
8006550127	625028	Intergenic_626_624994_625366		9.1
8006742189	625447	OG1RF_10596_	hypothetical_protein	64
8006741312	625586	Intergenic_627_625493_625619		73.8
8006548007	626534	Intergenic_628_626511_626675		14
8006548752	626585	Intergenic_628_626511_626675		45.1
8006742292	626589	Intergenic_628_626511_626675		47.6
8006543773	628010	Intergenic_629_627708_628051		88
8006551134	628376	Intergenic_630_628358_629179		2.2
8006585775	628456	Intergenic_630_628358_629179		11.9
8006540328	628596	Intergenic_630_628358_629179		29
8006549494	628667	Intergenic_630_628358_629179		37.6
8006541935	628674	Intergenic_630_628358_629179		38.5
8006542142	628866	Intergenic_630_628358_629179		61.9
8006550422	628887	Intergenic_630_628358_629179		64.4
8006740391	628924	Intergenic_630_628358_629179		68.9
8006550138	628930	Intergenic_630_628358_629179		69.7
8006549987	629176	Intergenic_630_628358_629179		99.6
8006586142	631874	Intergenic_631_631826_632158		14.5
8006741658	632009	Intergenic_631_631826_632158		55.1
8006741311	634957	Intergenic_633_634934_635058		18.5
8006548945	634981	Intergenic_633_634934_635058		37.9
8006585922	639792	Intergenic_636_639732_639918		32.3
8006585467	639892	Intergenic_636_639732_639918		86
8006741806	647947	OG1RF_10612_	hypothetical_protein	61.6
8006586163	648297	OG1RF_10612_	hypothetical_protein	90.6
8006740843	648739	OG1RF_10613_	hypothetical_protein	20.7
8006568806	648783	OG1RF_10613_	hypothetical_protein	23.6
8006570370	649241	OG1RF_10613_	hypothetical_protein	53.7
8006549161	650027	OG1RF_10614_	hypothetical_protein	5.8
8006742266	650038	OG1RF_10614_	hypothetical_protein	6.5
8006741080	650645	OG1RF_10614_	hypothetical_protein	44.9
8006570512	651048	OG1RF_10614_	hypothetical_protein	70.3
8006551338	651492	OG1RF_10614_	hypothetical_protein	98.4
8006549463	655302	OG1RF_10617_	hypothetical_protein	52.8
8006542813	659529	OG1RF_10622_	hypothetical_protein	36.1
8006740284	671473	OG1RF_10633_	hypothetical_protein	38.6
8006543615	671550	OG1RF_10633_	hypothetical_protein	31.4
8006548856	672054	Intergenic_664_671888_672130		68.6
8006569340	686383	OG1RF_10651	hypothetical protein	0.6
8006542225	686483	OG1RF_10651_	hypothetical_protein	12
8006740313	686712	OG1RF_10651_	hypothetical_protein	38.3
8006542953	687636	OG1RF_10652_	hypothetical_protein	50
8006550574	692096	Intergenic_687_691994_692156		63
8006741218	694301	OG1RF_10658_	hypothetical_protein	6.3
8006547855	694355	OG1RF_10658_	hypothetical_protein	30.4
8006742666	694376	OG1RF_10658_	hypothetical_protein	39.7
8006547772	694379	OG1RF_10658_	hypothetical_protein	41.1
8006740388	694390	OG1RF_10658_	hypothetical_protein	46
8006741721	694403	OG1RF_10658_	hypothetical_protein	51.8
8006549164	694466	OG1RF_10658_	hypothetical_protein	79.9
8006740723	694949	OG1RF_10659_	hypothetical_protein	37.4
8006551427	695255	Intergenic_690_695176_695295		66.4
8006569260	700438	OG1RF_10664_	hypothetical_protein	64.8
8006569768	702478	Intergenic_697_702418_702681		22.8
8006542339	702976	OG1RF_10667_	hypothetical_protein	53.6
8006569195	709897	OG1RF_10673_	hypothetical_protein	87.8
8006548741	712189	Intergenic_706_712093_712205		85.7
8006543509	713360	Intergenic_707_713232_713372		91.4
8006542302	718210	OG1RF_10683_	family_65_glycosyl_hydrolase	70.9
8006549831	724084	Intergenic_717_724035_724160		39.2
8006547739	724088	Intergenic_717_724035_724160		42.4
8006543536	726958	OG1RF_10692_	hypothetical_protein	56.4
8006743970	727070	OG1RF_10692_	hypothetical_protein	85.6
8006548282	727072	OG1RF_10692_	hypothetical_protein	86.2
8006540601	727265	OG1RF_10693_	hypothetical_protein	26.2
8006743596	727384	OG1RF_10693_	hypothetical_protein	98.8
8006567796	727731	OG1RF_10694_	hypothetical_protein	78.2
8006740871	727982	OG1RF_10695_	hypothetical_protein	49.3
8006550804	728236	OG1RF_10696	hypothetical protein	7.6
8006551188	728392	OG1RF_10696_	hypothetical_protein	45.6
8006540919	728406	OG1RF_10696_	hypothetical_protein	49
8006570329	728634	OG1RF_10697_	hypothetical_protein	8.9
8006548651	728691	OG1RF_10697_	hypothetical_protein	28.3
8006550949	729140	OG1RF_10698_	hypothetical_protein	38.7
8006547822	729449	OG1RF_10699_	hypothetical_protein	5.6
8006586127	729499	OG1RF_10699_	hypothetical_protein	8.8
8006743660	729745	OG1RF_10699	hypothetical protein	24.2
8006541991	730035	OG1RF_10699_	hypothetical_protein	42.3
8006585735	730270	OG1RF_10699_	hypothetical_protein	57
8006741052	730343	OG1RF_10699_	hypothetical_protein	61.6
8006741372	730384	OG1RF_10699_	hypothetical_protein	64.1
8006741344	730665	OG1RF_10699_	hypothetical_protein	81.7
8006567364	731054	OG1RF_10700_	hypothetical_protein	27.1
8006743801	731813	Intergenic_734_731697_731963		43.6
8006551492	731815	Intergenic_734_731697_731963		44.4
8006741108	733090	Intergenic_737_732950_733148		70.7
8006569592	733114	Intergenic_737_732950_733148		82.8
8006542005	736063	Intergenic_741_736058_736390		1.5
8006570054	737316	Intergenic_743_737268_737370		47.1
8006549250	741838	OG1RF_10717_	arginine_repressor	41.2
8006743967	745115	Intergenic_751_745028_745271		35.8
8006548258	745253	Intergenic_751_745028_745271		92.6
8006743649	745259	Intergenic_751_745028_745271		95.1
8006741483	745786	Intergenic_752_745665_745897		52.2
8006543141	745822	Intergenic_752_745665_745897		67.7
8006543472	758083	OG1RF_10732_	hypothetical_protein	3
8006550380	758941	OG1RF_10733_	hypothetical_protein	65.1
8006567724	775121	OG1RF_10748_	hypothetical_protein	16
8006569351	775629	OG1RF_10749_	hypothetical_protein	82.9
8006743266	780854	OG1RF_10755_	hypothetical_protein	50
8006740671	784711	OG1RF_10758_	hypothetical_protein	52.9
8006547943	784995	OG1RF_10758_	hypothetical_protein	94.3
8006743050	785404	OG1RF_10759_	hypothetical_protein	44
8006741168	785529	OG1RF_10759_	hypothetical_protein	59.4
8006567513	789240	Intergenic_794_789193_789368		26.9
8006543386	789297	Intergenic_794_789193_789368		59.4
8006549874	789454	OG1RF_10762_	hypothetical_protein	14.6
8006569072	789581	OG1RF_10762_	hypothetical_protein	36.3
8006743189	789928	OG1RF_10762_	hypothetical_protein	95.7
8006549691	791766	Intergenic_797_791705_791807		59.8
8006743024	794162	Intergenic_798_794046_794206		72.5
8006743414	798908	Intergenic_802_798799_798939		77.9
8006741227	798924	Intergenic_802_798799_798939		89.3
8006585951	801816	Intergenic_804_801797_801911		16.7
8006742899	802918	Intergenic_805_802716_802920		99
8006741614	802992	OG1RF_10773_	hypothetical_protein	12.3
8006742219	803112	OG1RF_10773_	hypothetical_protein	33.2
8006570732	803317	OG1RF_10773_	hypothetical_protein	68.9
8006740898	803471	OG1RF_10773_	hypothetical_protein	95.7
8006548512	803555	Intergenic_806_803497_803647		38.7
8006742686	810161	Intergenic_810_810147_810318		8.2
8006742942	813394	Intergenic_812_813104_813476		78
8006741002	818274	Intergenic_817_818272_818921		0.3
8006740769	818438	Intergenic_817_818272_818921		25.6
8006540327	818592	Intergenic_817_818272_818921		49.3
8006549770	834656	OG1RF_10795_	hypothetical_protein	28.9
8006585609	834766	OG1RF_10795_	hypothetical_protein	40.5
8006550466	835296	OG1RF_10795_	hypothetical_protein	96.3
8006567730	835554	OG1RF_10796_	hypothetical_protein	49.3
8006569644	844428	Intergenic_853_844404_844570		14.5
8006543072	845999	Intergenic_854_845690_846090		77.3
8006569346	847035	Intergenic_855_846868_847258		42.8
8006585632	847069	Intergenic_855_846868_847258		51.5
8006550736	847134	Intergenic_855_846868_847258		68.2
8006741430	847202	Intergenic_855_846868_847258		85.6
8006742716	847495	OG1RF_10806_	hypothetical_protein	58.4
8006742944	847582	OG1RF_10806_	hypothetical_protein	80
8006741241	847642	OG1RF_10806_	hypothetical_protein	94.8
8006567921	848462	Intergenic_857_848346_848701		32.7
8006740582	848490	Intergenic_857_848346_848701		40.6
8006585641	850367	OG1RF_10809_	hypothetical_protein	58.5
8006741101	850448	OG1RF_10809_	hypothetical_protein	82.7
8006585526	850962	OG1RF_10810_	hypothetical_protein	85.4
8006742975	851013	OG1RF_10810_	hypothetical_protein	95.3
8006549820	851035	OG1RF_10810_	hypothetical_protein	99.6
8006541893	855602	Intergenic_861_855373_855607		97.9
8006741156	855763	OG1RF_10812	hypothetical protein	63.3
8006585459	855767	OG1RF_10812_	hypothetical_protein	64.9
8006542531	856117	OG1RF_10813_	hypothetical_protein	43.8
8006550294	856178	OG1RF_10813_	hypothetical_protein	71
8006549287	856282	OG1RF_10814_	hypothetical_protein	4.9
8006550972	856881	OG1RF_10814_	hypothetical_protein	61.7
8006549982	856891	OG1RF_10814_	hypothetical_protein	62.7
8006548660	857292	Intergenic_864_857286_857429		4.2
8006547831	857938	OG1RF_10816_	hypothetical_protein	39.4
8006542704	857951	OG1RF_10816	hypothetical protein	44.9
8006567378	857960	OG1RF_10816_	hypothetical_protein	48.7
8006548073	858538	Intergenic_867_858465_858565		73
8006570803	859200	Intergenic_868_859178_859417		9.2
8006740875	859389	Intergenic_868_859178_859417		88.3
8006741741	860305	Intergenic_870_860274_860489		14.4
8006743669	860323	Intergenic_870_860274_860489		22.8
8006741584	860401	Intergenic_870_860274_860489		59.1
8006548721	860405	Intergenic_870_860274_860489		60.9
8006549122	860454	Intergenic_870_860274_860489		83.7
8006567197	861653	Intergenic_872_861533_862150		19.4
8006741478	861661	Intergenic_872_861533_862150		20.7
8006586007	861769	Intergenic_872_861533_862150		38.2
8006549564	861858	Intergenic_872_861533_862150		52.7
8006542789	861860	Intergenic_872_861533_862150		53
8006743250	861939	Intergenic_872_861533_862150		65.8
8006742327	861955	Intergenic_872_861533_862150		68.4
8006740160	866638	OG1RF_10825_	hypothetical_protein	18.8
8006742908	866873	OG1RF_10825_	hypothetical_protein	90.3
8006741275	867277	OG1RF_10826	hypothetical protein	7
8006542245	867472	OG1RF_10826_	hypothetical_protein	33
8006550992	867593	OG1RF_10826_	hypothetical_protein	49.1
8006743597	868170	OG1RF_10827_	hypothetical_protein	7.1
8006585920	868427	OG1RF_10827_	hypothetical_protein	23.2
8006740263	868431	OG1RF_10827_	hypothetical_protein	23.5
8006548968	868450	OG1RF_10827_	hypothetical_protein	24.7
8006743114	868814	OG1RF_10827_	hypothetical_protein	47.4
8006549887	869048	OG1RF_10827_	hypothetical_protein	62.1
8006569105	869251	OG1RF_10827_	hypothetical_protein	74.8
8006742516	869458	OG1RF_10827_	hypothetical_protein	87.7
8006543427	869463	OG1RF_10827_	hypothetical_protein	88
8006742541	871897	Intergenic_880_871833_872258		15.1
8006586009	871933	Intergenic_880_871833_872258		23.5
8006741931	872005	Intergenic_880_871833_872258		40.5
8006550341	872087	Intergenic_880_871833_872258		59.8
8006543108	872128	Intergenic_880_871833_872258		69.4
8006555976	872213	Intergenic_880_871833_872258		89.4
8006543104	872217	Intergenic_880_871833_872258		90.4
8006550513	872221	Intergenic_880_871833_872258		91.3
8006585802	872226	Intergenic_880_871833_872258		92.5
8006569842	874190	OG1RF_10834	coaE2, hypothetical protein	24.2
8006740437	874317	Intergenic_884_874254_874547		21.5
8006743834	877486	Intergenic_886_877189_877715		56.5
8006743550	880617	OG1RF_10840_	hypothetical_protein	97.7
8006550039	880894	OG1RF_10840_	hypothetical_protein	81.1
8006549543	881828	OG1RF_10840_	hypothetical_protein	25.1
8006542805	882159	OG1RF_10840_	hypothetical_protein	5.3
8006543416	882399	Intergenic_890_882249_882628		39.6
8006556029	882457	Intergenic_890_882249_882628		54.9
8006548029	886961	Intergenic_893_886756_886989		88
8006570135	890113	Intergenic_898_890108_890305		2.5
8006549655	890189	Intergenic_898_890108_890305		41.1
8006741375	897856	Intergenic_907_897726_897887		80.7
8006548912	899156	Intergenic_908_899073_899216		58
8006742738	901078	OG1RF_10861_	hypothetical_protein	37.1
8006742964	901240	OG1RF_10862_	hypothetical_protein	6.6
8006741497	903508	OG1RF_10866_	hypothetical_protein	32.3
8006548627	903630	OG1RF_10866_	hypothetical_protein	49.4
8006548194	906315	Intergenic_918_906065_906391		76.7
8006550673	914207	OG1RF_10873_	hypothetical_protein	40.6
8006570539	914255	OG1RF_10873_	hypothetical_protein	24.2
8006542317	914815	Intergenic_924_914726_915021		30.2
8006540336	914817	Intergenic_924_914726_915021		30.8
8006550516	914990	Intergenic_924_914726_915021		89.5
8006542425	915267	OG1RF_10875_	hypothetical_protein	42.6
8006548965	915280	OG1RF_10875_	hypothetical_protein	44.9
8006542574	915625	OG1RF_10876_	hypothetical_protein	23.2
8006742230	915729	OG1RF_10876_	hypothetical_protein	79.5
8006585882	916335	Intergenic_927_916269_916406		48.2
8006743899	916355	Intergenic_927_916269_916406		62.8
8006742410	916408	OG1RF_10877_	hypothetical_protein	99.7
8006586091	916484	OG1RF_10877_	hypothetical_protein	74.8
8006741172	916675	OG1RF_10877_	hypothetical_protein	12.1
8006740276	916968	Intergenic_928_916713_917046		76.6
8006742576	921709	OG1RF_10881_	hypothetical_protein	74.6
8006585272	921911	OG1RF_10881_	hypothetical_protein	30.8
8006742621	923709	OG1RF_10883_	hypothetical_protein	55.7
8006547912	925327	OG1RF_10886_	hypothetical_protein	89
8006567511	940269	Intergenic_945_940076_940272		98.5
8006741517	947278	Intergenic_953_947126_947318		79.2
8006742999	956627	Intergenic_964_956592_956760		20.8
8006548525	956922	OG1RF_10914_	hypothetical_protein	44.5
8006742216	957053	OG1RF_10914_	hypothetical_protein	80.7
8006585252	957082	OG1RF_10914_	hypothetical_protein	88.7
8006548324	963441	OG1RF_10922_	hypothetical_protein	28.1
8006742884	963463	OG1RF_10922_	hypothetical_protein	33.2
8006551488	963753	OG1RF_10922_	hypothetical_protein	99.5
8006542761	980940	OG1RF_10939_	hypothetical_protein	92.5
8006569536	987917	Intergenic_997_987903_988075		8.1
8006542221	988014	Intergenic_997_987903_988075		64.5
8006586108	988073	Intergenic_997_987903_988075		98.8
8006542499	991101	Intergenic_1000_991027_991262		31.5
8006548247	991413	OG1RF_10949_	hypothetical_protein	14.1
8006542821	992076	OG1RF_10949_	hypothetical_protein	76.4
8006567822	992207	OG1RF_10949_	hypothetical_protein	88.7
8006542488	992471	OG1RF_10950_	hypothetical_protein	71.2
8006585287	995461	Intergenic_1006_995311_995516		73.2
8006585512	995480	Intergenic_1006_995311_995516		82.4
8006585773	999290	Intergenic_1009_999210_999333		65
8006548704	1001022	OG1RF_10959_	hypothetical_protein	40.5
8006570310	1008744	OG1RF_10967_	hypothetical_protein	65
8006743536	1008762	OG1RF_10967_	hypothetical_protein	66.4
8006551220	1009729	OG1RF_10968_	hypothetical_protein	61.7
8006549081	1009844	OG1RF_10968_	hypothetical_protein	75.2
8006547705	1012138	OG1RF_10971_	hypothetical_protein	8.7
8006549675	1012159	OG1RF_10971	ycgQ, hypothetical protein	11.1
8006549471	1012607	OG1RF_10971_	hypothetical_protein	62.8
8006567565	1014373	Intergenic_1025_1014240_1014674		30.6
8006548785	1014501	Intergenic_1025_1014240_1014674		60.1
8006740334	1019765	OG1RF_10980_	hypothetical_protein	73.7
8006543520	1022145	Intergenic_1034_1022026_1022150		96
8006540270	1027757	OG1RF_10987_	hypothetical_protein	40.2
8006740698	1027924	OG1RF_10987_	hypothetical_protein	55.6
8006568516	1028086	OG1RF_10987_	hypothetical_protein	70.6
8006743840	1028162	OG1RF_10987_	hypothetical_protein	77.6
8006568013	1028213	OG1RF_10987_	hypothetical_protein	82.3
8006550994	1028234	OG1RF_10987_	hypothetical_protein	84.3
8006542276	1028448	Intergenic_1039_1028405_1028517		38.4
8006741986	1029267	Intergenic_1040_1029238_1029485		11.7
8006585423	1037118	Intergenic_1047_1036950_1037133		91.8
8006541978	1041213	Intergenic_1051_1041090_1041500		30
8006568197	1043010	OG1RF_11001	hypothetical protein	11.3
8006741020	1043381	OG1RF_11001_	hypothetical_protein	65.6
8006548661	1043754	Intergenic_1053_1043617_1043873		53.5
8006743673	1048942	OG1RF_11006_	hypothetical_protein	68.5
8006741629	1049049	OG1RF_11006_	hypothetical_protein	86.5
8006743796	1057799	Intergenic_1064_1057777_1058046		8.2
8006742560	1057847	Intergenic_1064_1057777_1058046		26
8006549434	1058874	Intergenic_1065_1058761_1059002		46.9
8006549625	1058883	Intergenic_1065_1058761_1059002		50.6
8006740566	1061613	Intergenic_1067_1061511_1061983		21.6
8006740065	1062647	OG1RF_11017_	hypothetical_protein	63.5
8006743766	1065198	Intergenic_1071_1065028_1065234		82.5
8006741786	1065212	Intergenic_1071_1065028_1065234		89.3
8006548451	1065915	Intergenic_1072_1065907_1066339		1.9
8006548108	1066086	Intergenic_1072_1065907_1066339		41.4
8006551211	1066216	Intergenic_1072_1065907_1066339		71.5
8006742930	1066288	Intergenic_1072_1065907_1066339		88.2
8006550553	1066821	OG1RF_11021	hypothetical protein	11.7
8006551183	1070431	OG1RF_11026_	hypothetical_protein	51.8
8006585668	1070695	OG1RF_11026_	hypothetical_protein	17.8
8006567237	1070725	OG1RF_11026_	hypothetical_protein	13.9
8006742747	1070729	OG1RF_11026_	hypothetical_protein	13.4
8006742859	1071246	OG1RF_11027_	hypothetical_protein	87.9
8006548101	1071261	OG1RF_11027_	hypothetical_protein	95.1
8006550957	1075449	OG1RF_11032_	hypothetical_protein	46.6
8006548106	1075476	OG1RF_11032	hypothetical protein	42.8
8006585308	1075749	OG1RF_11032_	hypothetical_protein	3.9
8006742907	1075806	Intergenic_1084_1075777_1075881		27.9
8006743949	1078217	Intergenic_1085_1077991_1078247		88.3
8006740354	1078236	Intergenic_1085_1077991_1078247		95.7
8006540878	1080440	Intergenic_1087_1080405_1080622		16.1
8006548172	1080516	Intergenic_1087_1080405_1080622		51.2
8006550538	1080573	Intergenic_1087_1080405_1080622		77.4
8006543113	1083124	Intergenic_1088_1083044_1083184		57.1
8006742024	1090935	OG1RF_11046_	hypothetical_protein	85.6
8006743179	1095274	OG1RF_11054_	hypothetical_protein	68.8
8006549072	1102068	OG1RF_11061_	hypothetical_protein	0.4
8006543528	1103312	OG1RF_11061_	hypothetical_protein	70.7
8006567042	1103638	OG1RF_11061_	hypothetical_protein	89.1
8006741602	1103787	OG1RF_11061_	hypothetical_protein	97.6
8006585555	1104272	Intergenic_1114_1104250_1104367		18.8
8006549068	1104319	Intergenic_1114_1104250_1104367		59
8006550155	1108836	OG1RF_11068_	hypothetical_protein	64.8
8006743311	1113634	Intergenic_1125_1113539_1114074		17.8
8006549746	1113826	Intergenic_1125_1113539_1114074		53.6
8006740344	1116750	Intergenic_1126_1116736_1116942		6.8
8006742598	1116752	Intergenic_1126_1116736_1116942		7.8
8006742428	1116756	Intergenic_1126_1116736_1116942		9.7
8006569867	1118301	Intergenic_1127_1118128_1118352		77.2
8006548246	1118305	Intergenic_1127_1118128_1118352		79
8006585242	1121988	Intergenic_1130_1121880_1121993		95.6
8006549915	1123412	OG1RF_11081_	hypothetical_protein	13.2
8006541326	1123484	OG1RF_11081_	hypothetical_protein	56.3
8006543159	1131663	OG1RF_11090_	hypothetical_protein	97.4
8006569263	1131827	OG1RF_11090	hypothetical protein	72.5
8006540021	1131851	OG1RF_11090_	hypothetical_protein	68.9
8006550337	1132369	Intergenic_1143_1132306_1132465		39.6
8006743272	1138141	Intergenic_1147_1138017_1138162		85.5
8006743751	1138871	OG1RF_11096_	hypothetical_protein	34.6
8006543174	1139820	Intergenic_1152_1139656_1139830		94.3
8006540831	1145247	Intergenic_1154_1144993_1145392		63.7
8006740900	1149751	OG1RF_11103_	hypothetical_protein	11.5
8006543614	1149901	OG1RF_11103_	hypothetical_protein	67.3
8006541163	1150192	OG1RF_11104_	hypothetical_protein	17.6
8006549797	1150206	OG1RF_11104_	hypothetical_protein	18.8
8006542774	1150322	OG1RF_11104_	hypothetical_protein	28.7
8006568868	1150451	OG1RF_11104_	hypothetical_protein	39.7
8006548797	1150678	OG1RF_11104_	hypothetical_protein	59
8006542831	1150823	OG1RF_11104_	hypothetical_protein	71.4
8006549750	1151002	OG1RF_11104_	hypothetical_protein	86.7
8006542830	1151004	OG1RF_11104_	hypothetical_protein	86.9
8006543620	1151111	OG1RF_11104_	hypothetical_protein	96
8006540407	1155765	OG1RF_11106_	hypothetical_protein	48.5
8006551421	1156125	OG1RF_11107_	hypothetical_protein	58.3
8006569385	1156225	OG1RF_11107_	hypothetical_protein	97.6
8006742431	1156383	OG1RF_11108	hypothetical protein	39
8006742221	1156913	OG1RF_11109_	hypothetical_protein	20
8006570609	1156994	OG1RF_11109_	hypothetical_protein	25
8006568088	1157058	OG1RF_11109_	hypothetical_protein	29
8006743930	1157380	OG1RF_11109_	hypothetical_protein	48.9
8006549361	1157777	OG1RF_11109_	hypothetical_protein	73.5
8006743695	1157808	OG1RF_11109_	hypothetical_protein	75.4
8006550192	1157963	OG1RF_11109_	hypothetical_protein	85.1
8006741873	1158299	OG1RF_11110_	hypothetical_protein	14.5
8006585853	1158384	OG1RF_11110_	hypothetical_protein	25.4
8006549940	1158610	OG1RF_11110_	hypothetical_protein	54.1
8006742241	1159268	OG1RF_11111_	hypothetical_protein	48.1
8006542817	1159469	OG1RF_11111_	hypothetical_protein	89
8006741918	1159737	OG1RF_11112_	hypothetical_protein	23.7
8006568996	1159810	OG1RF_11112_	hypothetical_protein	32.9
8006586118	1160094	OG1RF_11112_	hypothetical_protein	68.6
8006741293	1160496	OG1RF_11113_	hypothetical_protein	17
8006548431	1160540	OG1RF_11113_	hypothetical_protein	24.7
8006549199	1160543	OG1RF_11113_	hypothetical_protein	25.2
8006550704	1160545	OG1RF_11113	hypothetical protein	25.6
8006585880	1160549	OG1RF_11113_	hypothetical_protein	26.3
8006548701	1160590	OG1RF_11113_	hypothetical_protein	33.4
8006547863	1160628	OG1RF_11113_	hypothetical_protein	40
8006549126	1161449	OG1RF_11114	hypothetical protein	45.4
8006549052	1161634	OG1RF_11114_	hypothetical_protein	71.9
8006567844	1161643	OG1RF_11114_	hypothetical_protein	73.2
8006540661	1161834	Intergenic_1169_1161831_1162106		1.1
8006568587	1161988	Intergenic_1169_1161831_1162106		57.1
8006586119	1164752	OG1RF_11116_	hypothetical_protein	28.7
8006548832	1164878	OG1RF_11116_	hypothetical_protein	55.5
8006542305	1164884	OG1RF_11116_	hypothetical_protein	56.8
8006742048	1164953	OG1RF_11116_	hypothetical_protein	71.5
8006567105	1166203	OG1RF_11119_	hypothetical_protein	86.8
8006742949	1166297	OG1RF_11120_	hypothetical_protein	6.8
8006586092	1166463	OG1RF_11120_	hypothetical_protein	32.6
8006549850	1166885	OG1RF_11120_	hypothetical_protein	98.1
8006547869	1169253	OG1RF_11123_	hypothetical_protein	11.2
8006568859	1170579	Intergenic_1179_1170578_1170816		0.4
8006743674	1170874	OG1RF_11125_	hypothetical_protein	12.8
8006551137	1170998	OG1RF_11125_	hypothetical_protein	40.6
8006570043	1171685	OG1RF_11126_	hypothetical_protein	92
8006543578	1173385	Intergenic_1183_1173368_1173567		8.5
8006585589	1181378	Intergenic_1190_1181244_1181502		51.9
8006742791	1186843	OG1RF_11139_	hypothetical_protein	23.2
8006741217	1186895	OG1RF_11139_	hypothetical_protein	32.2
8006549665	1187550	Intergenic_1194_1187290_1187734		58.6
8006586105	1187631	Intergenic_1194_1187290_1187734		76.8
8006548445	1190681	Intergenic_1195_1190375_1190973		51.2
8006570037	1196246	Intergenic_1199_1196246_1196358		0
8006743458	1196271	Intergenic_1199_1196246_1196358		22.3
8006743636	1196273	Intergenic_1199_1196246_1196358		24.1
8006585312	1208149	Intergenic_1210_1208033_1208329		39.2
8006585307	1208294	Intergenic_1210_1208033_1208329		88.2
8006741370	1208932	OG1RF_11156_	hypothetical_protein	46.3
8006550286	1209182	OG1RF_11156_	hypothetical_protein	24
8006550130	1209430	OG1RF_11156_	hypothetical_protein	1.9
8006741607	1209546	Intergenic_1211_1209452_1209786		28.1
8006585468	1209568	Intergenic_1211_1209452_1209786		34.7
8006742254	1209628	Intergenic_1211_1209452_1209786		52.7
8006585875	1210287	Intergenic_1212_1210138_1210328		78.4
8006550532	1211816	Intergenic_1213_1211763_1211966		26.1
8006543137	1211844	Intergenic_1213_1211763_1211966		39.9
8006541970	1222739	Intergenic_1222_1222717_1222858		15.6
8006549812	1224558	OG1RF_11169_	hypothetical_protein	84
8006547829	1226803	OG1RF_11172_	hypothetical_protein	36.5
8006543820	1227535	Intergenic_1227_1227457_1227596		56.1
8006741054	1232385	OG1RF_11178	fdoG, NAD-dependent formate dehydrogenase subunit alpha	37.2
8006547697	1244279	Intergenic_1244_1244179_1244446		37.5
8006742014	1244352	Intergenic_1244_1244179_1244446		64.8
8006540096	1244494	OG1RF_11190_	hypothetical_protein	10.6
8006567004	1248459	Intergenic_1248_1248348_1248511		68.1
8006741184	1248478	Intergenic_1248_1248348_1248511		79.8
8006585596	1250426	Intergenic_1249_1250309_1250460		77.5
8006568048	1250468	OG1RF_11195_	hypothetical_protein	2.7
8006567833	1255676	OG1RF_11200_	hypothetical_protein	79.6
8006567114	1256250	Intergenic_1255_1256080_1256294		79.4
8006742653	1262958	Intergenic_1261_1262881_1263252		20.8
8006742342	1262985	Intergenic_1261_1262881_1263252		28
8006549154	1262997	Intergenic_1261_1262881_1263252		31.3
8006543152	1272332	Intergenic_1271_1272236_1272373		70.1
8006570698	1273036	OG1RF_11218_	hypothetical_protein	13.9
8006570195	1273801	OG1RF_11218_	hypothetical_protein	83.6
8006567663	1273893	OG1RF_11218_	hypothetical_protein	92
8006569178	1273979	OG1RF_11218_	hypothetical_protein	99.8
8006743273	1277201	Intergenic_1275_1277013_1277209		95.9
8006547873	1281290	OG1RF_11224_	hypothetical_protein	93.2
8006743043	1281405	Intergenic_1279_1281349_1281560		26.5
8006548156	1281506	Intergenic_1279_1281349_1281560		74.4
8006743234	1281927	OG1RF_11225_	hypothetical_protein	67.9
8006542130	1287063	Intergenic_1284_1286946_1287254		38
8006551102	1287120	Intergenic_1284_1286946_1287254		56.5
8006548274	1287142	Intergenic_1284_1286946_1287254		63.6
8006548048	1287145	Intergenic_1284_1286946_1287254		64.6
8006542701	1290229	Intergenic_1286_1290123_1290362		44.4
8006551425	1290343	Intergenic_1286_1290123_1290362		92.1
8006542505	1294318	Intergenic_1291_1294283_1294419		25.7
8006567857	1295375	OG1RF_11238_	hypothetical_protein	74.7
8006743609	1302013	Intergenic_1297_1301901_1302051		74.7
8006568628	1303543	OG1RF_11243_	hypothetical_protein	71.9
8006742852	1303990	OG1RF_11243_	hypothetical_protein	93.4
8006585833	1306781	Intergenic_1301_1306709_1306995		25.2
8006741474	1308721	OG1RF_11248_	hypothetical_protein	89.4
8006568205	1310225	Intergenic_1304_1310079_1310296		67.3
8006542231	1310227	Intergenic_1304_1310079_1310296		68.2
8006740319	1310229	Intergenic_1304_1310079_1310296		69.1
8006743435	1310961	OG1RF_11251_	hypothetical_protein	83.2
8006550248	1311129	OG1RF_11252_	hypothetical_protein	38.5
8006542859	1311300	OG1RF_11252_	hypothetical_protein	84.2
8006567729	1313444	Intergenic_1309_1313426_1313619		9.3
8006740881	1313448	Intergenic_1309_1313426_1313619		11.4
8006550152	1313617	Intergenic_1309_1313426_1313619		99
8006740322	1317884	Intergenic_1314_1317790_1318131		27.6
8006550063	1319763	OG1RF_11261_	hypothetical_protein	55.8
8006540583	1320723	OG1RF_11263_	hypothetical_protein	6.1
8006569235	1320919	OG1RF_11263_	hypothetical_protein	25
8006741282	1321203	OG1RF_11263_	hypothetical_protein	52.5
8006540819	1321645	OG1RF_11263_	hypothetical_protein	95.3
8006542207	1324822	Intergenic_1321_1324757_1324869		58
8006548120	1328705	OG1RF_11270_	hypothetical_protein	29.8
8006541682	1329451	OG1RF_11271_	hypothetical_protein	0.5
8006569662	1330418	OG1RF_11271_	hypothetical_protein	77.5
8006548024	1330630	OG1RF_11271_	hypothetical_protein	94.3
8006543099	1335495	OG1RF_11278_	hypothetical_protein	87
8006543566	1335694	Intergenic_1334_1335678_1336041		4.4
8006570269	1344072	Intergenic_1342_1344041_1344183		21.8
8006741292	1346450	Intergenic_1344_1346281_1346473		88
8006743951	1346637	OG1RF_11290_	hypothetical_protein	84
8006548032	1346647	OG1RF_11290_	hypothetical_protein	89.2
8006567397	1349661	Intergenic_1348_1349657_1349760		3.9
8006542222	1358716	Intergenic_1356_1358661_1359014		15.6
8006570488	1358910	Intergenic_1356_1358661_1359014		70.5
8006569806	1360097	Intergenic_1357_1359876_1360103		97.4
8006743106	1366049	Intergenic_1364_1366014_1366149		25.9
8006550604	1373075	Intergenic_1369_1373073_1373284		0.9
8006743752	1385960	Intergenic_1378_1385947_1386227		4.6
8006550147	1386063	Intergenic_1378_1385947_1386227		41.4
8006551423	1386107	Intergenic_1378_1385947_1386227		57.1
8006550509	1402438	OG1RF_11338_	hypothetical_protein	55.5
8006742380	1403115	Intergenic_1394_1403113_1403235		1.6
8006742715	1406287	OG1RF_11343_	ethanolamine_ammonia-lyase_small_subunit	58
8006568200	1412242	Intergenic_1403_1412112_1412270		82.3
8006569464	1413566	Intergenic_1404_1413402_1413887		33.8
8006741297	1423694	Intergenic_1415_1423605_1423815		42.4
8006540176	1427344	Intergenic_1417_1427310_1427493		18.6
8006742773	1427349	Intergenic_1417_1427310_1427493		21.3
8006586110	1427388	Intergenic_1417_1427310_1427493		42.6
8006542743	1427459	Intergenic_1417_1427310_1427493		81.4
8006742011	1441181	Intergenic_1430_1440943_1441224		84.7
8006569068	1441349	OG1RF_11376_	hypothetical_protein	12
8006569240	1441352	OG1RF_11376_	hypothetical_protein	12.3
8006540320	1441681	OG1RF_11376_	hypothetical_protein	44.1
8006540871	1442079	OG1RF_11376_	hypothetical_protein	82.6
8006548990	1442083	OG1RF_11376	hypothetical protein	83
8006542578	1442167	OG1RF_11376_	hypothetical_protein	91.1
8006741464	1442329	OG1RF_11377_	hypothetical_protein	98.6
8006551077	1442435	OG1RF_11377_	hypothetical_protein	83.9
8006743732	1442811	OG1RF_11377_	hypothetical_protein	31.9
8006740172	1442987	OG1RF_11377_	hypothetical_protein	7.5
8006551055	1458420	Intergenic_1452_1458346_1458467		61.2
8006742905	1458455	Intergenic_1452_1458346_1458467		90.1
8006741743	1459443	OG1RF_11399_	hypothetical_protein	60.4
8006555968	1459572	Intergenic_1454_1459522_1459626		48.1
8006549465	1465331	OG1RF_11405	hypothetical protein	48.2
8006542823	1465377	OG1RF_11405_	hypothetical_protein	40.1
8006547866	1467240	Intergenic_1463_1467208_1467348		22.9
8006550396	1470958	OG1RF_11413_	hypothetical_protein	43.5
8006548583	1471148	OG1RF_11413_	hypothetical_protein	2.6
8006741202	1471190	Intergenic_1468_1471161_1471322		18
8006543233	1474840	Intergenic_1471_1474738_1474847		93.6
8006740761	1478989	OG1RF_11419_	hypothetical_protein	92.3
8006569025	1479037	OG1RF_11419_	hypothetical_protein	88.6
8006567761	1479167	OG1RF_11419_	hypothetical_protein	78.5
8006741926	1479456	OG1RF_11419_	hypothetical_protein	56.1
8006542790	1480313	Intergenic_1474_1480180_1480335		85.8
8006740611	1491339	OG1RF_11429_	dihydroorotase	51
8006551066	1497018	OG1RF_11435_	hypothetical_protein	25
8006586136	1497213	Intergenic_1490_1497195_1497298		17.5
8006543619	1499400	Intergenic_1492_1499356_1499459		42.7
8006569310	1507257	OG1RF_11446_	hypothetical_protein	52.9
8006547881	1507473	OG1RF_11446_	hypothetical_protein	6.6
8006742759	1507612	OG1RF_11447_	hypothetical_protein	83.7
8006585295	1507712	OG1RF_11447_	hypothetical_protein	68.6
8006743023	1507943	OG1RF_11447_	hypothetical_protein	33.7
8006743829	1508090	OG1RF_11447_	hypothetical_protein	11.5
8006742390	1508178	OG1RF_11448_	hypothetical_protein	91.6
8006569437	1523358	OG1RF_11462_	hypothetical_protein	2
8006550808	1525491	Intergenic_1519_1525449_1525573		33.9
8006586019	1539223	Intergenic_1534_1539141_1539411		30.4
8006550298	1539227	Intergenic_1534_1539141_1539411		31.9
8006542105	1539294	Intergenic_1534_1539141_1539411		56.7
8006741057	1539298	Intergenic_1534_1539141_1539411		58.1
8006540077	1539356	Intergenic_1534_1539141_1539411		79.6
8006548504	1539362	Intergenic_1534_1539141_1539411		81.9
8006569622	1539365	Intergenic_1534_1539141_1539411		83
8006555986	1540155	Intergenic_1535_1540129_1540452		8
8006540126	1541166	OG1RF_11482_	hypothetical_protein	10.5
8006543163	1541187	OG1RF_11482_	hypothetical_protein	3.1
8006549002	1541337	OG1RF_11483_	hypothetical_protein	9.7
8006551389	1541352	OG1RF_11483_	hypothetical_protein	11.7
8006543238	1541909	OG1RF_11483_	hypothetical_protein	87.6
8006741154	1543396	OG1RF_11486	hypothetical protein	34.4
8006548572	1544076	OG1RF_11487_	hypothetical_protein	60.7
8006540510	1544655	OG1RF_11488_	hypothetical_protein	62.9
8006549712	1544685	OG1RF_11488_	hypothetical_protein	53.8
8006741343	1544689	OG1RF_11488_	hypothetical_protein	52.6
8006540815	1554830	Intergenic_1552_1554681_1554831		99.3
8006569354	1557515	Intergenic_1555_1557478_1557626		25
8006741538	1557517	Intergenic_1555_1557478_1557626		26.4
8006743038	1560361	OG1RF_11503_	hypothetical_protein	80
8006543755	1560466	OG1RF_11503_	hypothetical_protein	43.8
8006568636	1560496	OG1RF_11503_	hypothetical_protein	33.4
8006743825	1560533	OG1RF_11503_	hypothetical_protein	20.7
8006742293	1560614	Intergenic_1558_1560594_1560756		12.3
8006742883	1560651	Intergenic_1558_1560594_1560756		35.2
8006551456	1562092	OG1RF_11505_	hypothetical_protein	72.3
8006547901	1562168	OG1RF_11505_	hypothetical_protein	55.5
8006543745	1562568	Intergenic_1560_1562420_1562597		83.6
8006585704	1563685	OG1RF_11507_	hypothetical_protein	33.4
8006547867	1564269	OG1RF_11508_	hypothetical_protein	78.5
8006743401	1564440	OG1RF_11508_	hypothetical_protein	63.7
8006540263	1564494	OG1RF_11508_	hypothetical_protein	59
8006542230	1564595	OG1RF_11508_	hypothetical_protein	50.3
8006548537	1564868	OG1RF_11508_	hypothetical_protein	26.6
8006540695	1566113	OG1RF_11509_	hypothetical_protein	82.4
8006550544	1566161	OG1RF_11509_	hypothetical_protein	81.2
8006547875	1566233	OG1RF_11509_	hypothetical_protein	79.4
8006548010	1566627	OG1RF_11509_	hypothetical_protein	69.5
8006740274	1567072	OG1RF_11509_	hypothetical_protein	58.3
8006740867	1567724	OG1RF_11509_	hypothetical_protein	41.9
8006741714	1567960	OG1RF_11509_	hypothetical_protein	36
8006541946	1568172	OG1RF_11509_	hypothetical_protein	30.6
8006548050	1568310	OG1RF_11509_	hypothetical_protein	27.2
8006548934	1569517	Intergenic_1564_1569390_1569538		85.8
8006742954	1577332	OG1RF_11518_	GntR_family_transcriptional_regulator	76.1
8006569929	1577933	Intergenic_1573_1577889_1578273		11.5
8006740311	1578119	Intergenic_1573_1577889_1578273		59.9
8006566980	1580132	Intergenic_1575_1580012_1580511		24
8006550649	1580469	Intergenic_1575_1580012_1580511		91.6
8006742136	1580504	Intergenic_1575_1580012_1580511		98.6
8006569817	1585491	Intergenic_1578_1585239_1585629		64.6
8006549398	1585591	Intergenic_1578_1585239_1585629		90.3
8006742038	1585751	OG1RF_11524_	hypothetical_protein	14.6
8006569170	1585920	OG1RF_11524_	hypothetical_protein	34.9
8006741151	1586268	OG1RF_11524	hypothetical protein	76.9
8006548825	1586491	Intergenic_1579_1586461_1586607		20.5
8006585838	1586512	Intergenic_1579_1586461_1586607		34.9
8006585643	1589151	Intergenic_1581_1589041_1589277		46.6
8006548294	1600430	Intergenic_1586_1600244_1600756		36.3
8006740967	1600526	Intergenic_1586_1600244_1600756		55.1
8006742692	1600615	Intergenic_1586_1600244_1600756		72.5
8006549969	1600935	OG1RF_11532_	hypothetical_protein	54.9
8006740604	1600965	OG1RF_11532_	hypothetical_protein	47.3
8006741411	1602263	Intergenic_1588_1602250_1602424		7.5
8006585525	1602265	Intergenic_1588_1602250_1602424		8.6
8006568905	1602283	Intergenic_1588_1602250_1602424		19
8006570301	1602397	Intergenic_1588_1602250_1602424		84.5
8006585857	1604776	OG1RF_11537_	hypothetical_protein	85.2
8006585788	1605098	OG1RF_11537_	hypothetical_protein	73.1
8006742114	1605179	OG1RF_11537_	hypothetical_protein	70.1
8006542968	1605678	OG1RF_11537_	hypothetical_protein	51.3
8006547838	1605955	OG1RF_11537_	hypothetical_protein	40.9
8006742017	1606035	OG1RF_11537_	hypothetical_protein	37.9
8006568034	1606834	OG1RF_11537_	hypothetical_protein	7.9
8006585247	1607228	Intergenic_1592_1607044_1607270		81.4
8006540839	1607315	OG1RF_11538_	hypothetical_protein	3
8006551110	1607619	OG1RF_11538_	hypothetical_protein	23.9
8006568231	1607621	OG1RF_11538_	hypothetical_protein	24
8006585235	1608105	OG1RF_11538_	hypothetical_protein	57.2
8006567917	1608296	OG1RF_11538_	hypothetical_protein	70.4
8006585864	1608415	OG1RF_11538_	hypothetical_protein	78.5
8006570371	1608478	OG1RF_11538_	hypothetical_protein	82.8
8006548788	1608537	OG1RF_11538_	hypothetical_protein	86.9
8006541980	1608539	OG1RF_11538_	hypothetical_protein	87
8006743285	1608699	OG1RF_11538_	hypothetical_protein	98
8006585903	1610859	Intergenic_1594_1610760_1610943		54.1
8006741079	1610893	Intergenic_1594_1610760_1610943		72.7
8006542741	1611816	Intergenic_1595_1611781_1611885		33.7
8006542278	1615223	OG1RF_11545_	hypothetical_protein	1.9
8006542376	1617684	OG1RF_11547_	hypothetical_protein	33.4
8006548620	1619305	Intergenic_1603_1619259_1619461		22.8
8006543409	1619440	Intergenic_1603_1619259_1619461		89.6
8006567651	1622218	Intergenic_1607_1622150_1622256		64.2
8006742553	1622497	Intergenic_1608_1622395_1622729		30.5
8006549341	1622544	Intergenic_1608_1622395_1622729		44.6
8006569771	1622588	Intergenic_1608_1622395_1622729		57.8
8006741868	1622593	Intergenic_1608_1622395_1622729		59.3
8006550958	1622597	Intergenic_1608_1622395_1622729		60.5
8006548005	1622599	Intergenic_1608_1622395_1622729		61.1
8006543308	1622865	OG1RF_11554_	hypothetical_protein	47
8006567835	1622869	OG1RF_11554_	hypothetical_protein	48.4
8006550299	1622929	OG1RF_11554_	hypothetical_protein	69.3
8006567863	1622974	OG1RF_11554_	hypothetical_protein	85
8006551518	1623218	Intergenic_1609_1623018_1623262		82
8006740602	1624438	Intergenic_1611_1624320_1624461		83.7
8006542076	1627600	Intergenic_1615_1627558_1627886		12.8
8006569032	1627680	Intergenic_1615_1627558_1627886		37.2
8006549163	1627718	Intergenic_1615_1627558_1627886		48.8
8006567842	1627749	Intergenic_1615_1627558_1627886		58.2
8006742617	1628634	OG1RF_11561_	hypothetical_protein	24.7
8006586128	1634657	Intergenic_1623_1634585_1634805		32.7
8006568328	1641297	OG1RF_11575_	hypothetical_protein	99.1
8006549876	1641512	OG1RF_11575_	hypothetical_protein	76.6
8006567330	1641613	OG1RF_11575_	hypothetical_protein	66.1
8006550378	1641993	OG1RF_11575_	hypothetical_protein	26.5
8006569020	1642555	OG1RF_11576_	hypothetical_protein	33.6
8006740283	1646593	Intergenic_1636_1646469_1646626		79
8006585959	1646595	Intergenic_1636_1646469_1646626		80.3
8006585419	1646598	Intergenic_1636_1646469_1646626		82.2
8006570101	1654351	Intergenic_1642_1654298_1654611		16.9
8006540374	1654424	Intergenic_1642_1654298_1654611		40.3
8006542277	1654944	OG1RF_11588_	hypothetical_protein	60.7
8006542497	1655241	OG1RF_11588_	hypothetical_protein	25.6
8006742224	1655248	OG1RF_11588_	hypothetical_protein	24.7
8006741170	1655430	OG1RF_11588_	hypothetical_protein	3.2
8006567820	1660597	Intergenic_1647_1660347_1660622		90.9
8006740901	1663442	Intergenic_1649_1663414_1663593		15.6
8006569602	1663569	Intergenic_1649_1663414_1663593		86.6
8006567548	1663936	OG1RF_11595_	hypothetical_protein	96.1
8006547706	1672696	Intergenic_1657_1672589_1672905		33.9
8006743325	1672834	Intergenic_1657_1672589_1672905		77.5
8006740132	1672838	Intergenic_1657_1672589_1672905		78.8
8006741138	1672974	OG1RF_11603_	hypothetical_protein	89.5
8006550461	1672990	OG1RF_11603_	hypothetical_protein	87.1
8006741247	1673086	OG1RF_11603_	hypothetical_protein	72.3
8006550081	1678155	OG1RF_11608_	hypothetical_protein	4
8006569292	1678417	Intergenic_1663_1678299_1678448		79.2
8006570473	1678768	OG1RF_11609_	hypothetical_protein	91.1
8006569000	1687089	Intergenic_1673_1687044_1687264		20.5
8006743127	1687313	OG1RF_11619_	hypothetical_protein	97.1
8006742170	1687514	OG1RF_11619_	hypothetical_protein	84.8
8006541280	1689444	Intergenic_1675_1689057_1689466		94.6
8006542546	1691656	Intergenic_1677_1691563_1691893		28.2
8006542110	1698878	Intergenic_1683_1698826_1698967		36.9
8006742148	1699764	OG1RF_11630_	hypothetical_protein	54.5
8006550622	1699911	OG1RF_11630_	hypothetical_protein	25.5
8006549505	1707263	Intergenic_1691_1707144_1707357		55.9
8006569389	1709346	OG1RF_11639_	hypothetical_protein	45.1
8006543806	1713059	Intergenic_1699_1712995_1713105		58.2
8006548712	1715547	OG1RF_11646_	hypothetical_protein	73.7
8006743658	1715567	OG1RF_11646	hypothetical protein	68
8006568911	1716328	OG1RF_11648_	hypothetical_protein	70.2
8006741476	1716348	OG1RF_11648_	hypothetical_protein	64.1
8006549894	1716548	OG1RF_11648_	hypothetical_protein	2.8
8006549294	1716614	OG1RF_11649_	hypothetical_protein	79.6
8006540067	1722184	Intergenic_1711_1722145_1722268		31.7
8006550692	1730787	Intergenic_1717_1730671_1730791		96.7
8006549967	1737924	Intergenic_1722_1737809_1738842		11.1
8006742016	1737926	Intergenic_1722_1737809_1738842		11.3
8006542240	1737946	Intergenic_1722_1737809_1738842		13.3
8006740364	1738425	Intergenic_1722_1737809_1738842		59.6
8006743504	1738665	Intergenic_1722_1737809_1738842		82.9
8006548971	1738740	Intergenic_1722_1737809_1738842		90.1
8006548296	1743565	OG1RF_11671_	hypothetical_protein	77.1
8006742366	1743567	OG1RF_11671_	hypothetical_protein	77.5
8006567649	1746502	OG1RF_11674_	hypothetical_protein	90.4
8006740675	1746760	OG1RF_11674_	hypothetical_protein	15.4
8006550270	1758445	Intergenic_1740_1757692_1758681		76.1
8006542097	1758474	Intergenic_1740_1757692_1758681		79.1
8006543669	1760406	OG1RF_11686_	hypothetical_protein	85.7
8006550644	1760572	OG1RF_11686_	hypothetical_protein	96.8
8006549690	1760898	OG1RF_11688_	hypothetical_protein	36.3
8006741055	1761588	OG1RF_11689_	hypothetical_protein	49.4
8006585251	1766296	Intergenic_1750_1766162_1766378		62
8006585277	1769156	OG1RF_11695_	hypothetical_protein	74.6
8006743727	1769583	Intergenic_1753_1769568_1769796		6.6
8006542012	1771607	OG1RF_11697_	hypothetical_protein	60.3
8006585598	1771883	OG1RF_11697_	hypothetical_protein	36.5
8006741410	1772090	OG1RF_11697_	hypothetical_protein	18.7
8006542742	1773383	Intergenic_1756_1773250_1773385		98.5
8006743035	1777262	Intergenic_1757_1777118_1777277		90.6
8006548319	1777513	OG1RF_11700_	hypothetical_protein	15.6
8006567297	1777954	OG1RF_11700_	hypothetical_protein	45
8006742090	1778078	OG1RF_11700_	hypothetical_protein	53.3
8006543526	1778080	OG1RF_11700_	hypothetical_protein	53.4
8006542016	1778460	OG1RF_11700_	hypothetical_protein	78.7
8006549574	1780635	Intergenic_1760_1780579_1780774		28.7
8006549552	1783764	Intergenic_1763_1783697_1783815		56.8
8006743978	1786581	OG1RF_11708_	hypothetical_protein	16.8
8006570122	1795448	Intergenic_1773_1795280_1795834		30.3
8006550581	1795512	Intergenic_1773_1795280_1795834		41.9
8006567340	1795762	Intergenic_1773_1795280_1795834		87
8006585238	1796443	Intergenic_1774_1796093_1796496		86.8
8006585743	1798042	OG1RF_11718_	hypothetical_protein	46.2
8006542238	1798072	OG1RF_11718_	hypothetical_protein	45
8006742913	1798495	OG1RF_11718	hypothetical protein	27.7
8006570804	1798978	OG1RF_11718_	hypothetical_protein	8.1
8006743020	1799155	OG1RF_11718	hypothetical protein	0.9
8006741067	1800518	Intergenic_1778_1800398_1800531		90.2
8006548582	1803063	OG1RF_11722_	hypothetical_protein	21
8006568053	1803231	OG1RF_11722_	hypothetical_protein	8.1
8006550189	1813046	OG1RF_11728_	hypothetical_protein	34.9
8006743249	1813381	OG1RF_11729_	hypothetical_protein	88.9
8006550898	1813614	OG1RF_11729_	hypothetical_protein	22.3
8006550080	1824656	Intergenic_1800_1824593_1824749		40.4
8006550471	1825366	Intergenic_1801_1825323_1825548		19.1
8006741330	1825374	Intergenic_1801_1825323_1825548		22.7
8006740387	1826877	Intergenic_1802_1826812_1827069		25.3
8006740434	1830266	OG1RF_11749_	hypothetical_protein	35.5
8006540642	1831350	Intergenic_1809_1831175_1831372		88.8
8006569741	1832659	OG1RF_11752_	hypothetical_protein	10.9
8006542851	1832671	OG1RF_11752	hypothetical protein	9.7
8006549226	1832772	Intergenic_1811_1832769_1832895		2.4
8006549951	1832867	Intergenic_1811_1832769_1832895		77.8
8006567244	1834536	Intergenic_1812_1834363_1834573		82.4
8006742479	1835121	OG1RF_11755_	hypothetical_protein	30.1
8006740545	1835602	OG1RF_11756_	hypothetical_protein	91
8006549744	1836262	OG1RF_11756_	hypothetical_protein	31.7
8006585547	1836368	OG1RF_11756_	hypothetical_protein	22.1
8006740745	1836483	OG1RF_11756	hypothetical protein	11.8
8006585754	1842437	OG1RF_11760_	hypothetical_protein	54.2
8006742347	1846237	Intergenic_1822_1846234_1846771		0.6
8006740291	1846360	Intergenic_1822_1846234_1846771		23.5
8006586052	1846626	Intergenic_1822_1846234_1846771		73
8006543737	1846676	Intergenic_1822_1846234_1846771		82.3
8006547889	1846714	Intergenic_1822_1846234_1846771		89.4
8006570124	1846745	Intergenic_1822_1846234_1846771		95.2
8006549014	1858978	OG1RF_11769_	hypothetical_protein	90.1
8006740210	1859610	OG1RF_11769_	hypothetical_protein	73.3
8006549722	1859787	OG1RF_11769_	hypothetical_protein	68.6
8006740386	1860014	OG1RF_11769_	hypothetical_protein	62.6
8006549918	1860923	OG1RF_11769_	hypothetical_protein	38.6
8006541925	1860967	OG1RF_11769_	hypothetical_protein	37.4
8006740739	1861178	OG1RF_11769_	hypothetical_protein	31.8
8006740557	1861441	OG1RF_11769_	hypothetical_protein	24.9
8006540899	1861698	OG1RF_11769_	hypothetical_protein	18.1
8006548415	1861711	OG1RF_11769_	hypothetical_protein	17.7
8006542370	1861735	OG1RF_11769_	hypothetical_protein	17.1
8006585241	1862475	OG1RF_11770_	hypothetical_protein	91.4
8006542006	1862657	OG1RF_11770_	hypothetical_protein	72.6
8006570566	1862758	OG1RF_11770_	hypothetical_protein	62.2
8006569635	1866026	Intergenic_1832_1865938_1866087		59.1
8006741720	1869290	OG1RF_11776_	hypothetical_protein	60.1
8006741302	1869376	OG1RF_11776_	hypothetical_protein	55.4
8006549627	1869604	OG1RF_11776_	hypothetical_protein	42.7
8006550980	1869736	OG1RF_11776_	hypothetical_protein	35.4
8006547783	1870877	Intergenic_1836_1870740_1870914		78.7
8006740356	1872239	OG1RF_11779_	hypothetical_protein	73.3
8006540307	1872524	OG1RF_11779_	hypothetical_protein	39.1
8006550109	1872666	OG1RF_11779	hypothetical protein	22.1
8006743725	1872734	OG1RF_11779_	hypothetical_protein	13.9
8006742807	1872760	OG1RF_11779_	hypothetical_protein	10.8
8006548316	1875005	Intergenic_1840_1874878_1875008		97.7
8006547714	1878019	Intergenic_1843_1877972_1878144		27.3
8006540884	1886901	Intergenic_1849_1886689_1886922		91
8006742802	1891584	OG1RF_11794	hypothetical protein	93.3
8006568075	1892069	Intergenic_1853_1891931_1892113		75.8
8006543337	1894732	Intergenic_1855_1894568_1894894		50.3
8006568286	1894753	Intergenic_1855_1894568_1894894		56.7
8006550260	1894770	Intergenic_1855_1894568_1894894		62
8006585495	1897026	Intergenic_1857_1896799_1897196		57.2
8006543644	1897036	Intergenic_1857_1896799_1897196		59.7
8006541404	1898896	OG1RF_11802_	hypothetical_protein	97.5
8006585511	1899162	OG1RF_11802_	hypothetical_protein	46.8
8006549597	1906850	OG1RF_11809	hypothetical protein	92.5
8006742762	1906869	OG1RF_11809_	hypothetical_protein	91
8006740823	1907660	OG1RF_11809_	hypothetical_protein	30.8
8006740275	1908109	Intergenic_1868_1908065_1908283		20.2
8006549971	1908219	Intergenic_1868_1908065_1908283		70.6
8006549080	1909914	Intergenic_1869_1909784_1909952		77.4
8006551052	1914753	OG1RF_11812_	hypothetical_protein	40
8006570754	1915049	OG1RF_11813_	hypothetical_protein	45.5
8006551229	1916425	OG1RF_11814_	hypothetical_protein	6.3
8006541983	1916634	OG1RF_11815_	hypothetical_protein	80.2
8006743506	1916654	OG1RF_11815_	hypothetical_protein	76.7
8006586008	1916784	OG1RF_11815	hypothetical protein	53.7
8006549827	1916786	OG1RF_11815_	hypothetical_protein	53.4
8006743794	1916910	OG1RF_11815_	hypothetical_protein	31.4
8006549783	1916982	OG1RF_11815_	hypothetical_protein	18.7
8006550829	1917084	OG1RF_11815	hypothetical protein	0.7
8006743950	1917496	OG1RF_11817_	hypothetical_protein	94.6
8006548044	1917498	OG1RF_11817	hypothetical protein	94.2
8006743445	1917855	OG1RF_11817_	hypothetical_protein	27.6
8006569392	1918118	Intergenic_1876_1918004_1918518		22.2
8006547899	1918327	Intergenic_1876_1918004_1918518		62.8
8006547734	1923475	Intergenic_1880_1923461_1923811		4
8006743434	1923557	Intergenic_1880_1923461_1923811		27.4
8006549921	1927303	Intergenic_1882_1927276_1927655		7.1
8006741175	1927305	Intergenic_1882_1927276_1927655		7.7
8006549098	1927417	Intergenic_1882_1927276_1927655		37.2
8006740624	1952015	OG1RF_11850_	hypothetical_protein	96.1
8006542644	1956609	Intergenic_1914_1956563_1956668		43.8
8006569568	1960081	Intergenic_1916_1959966_1960099		86.5
8006550119	1960084	Intergenic_1916_1959966_1960099		88.7
8006743345	1960134	OG1RF_11858_	hypothetical_protein	96.7
8006548690	1960206	OG1RF_11858_	hypothetical_protein	89.7
8006743760	1960449	OG1RF_11858_	hypothetical_protein	66.1
8006549943	1973580	OG1RF_11871_	hypothetical_protein	68.9
8006549748	1973671	OG1RF_11871_	hypothetical_protein	57.3
8006548593	1973822	OG1RF_11871_	hypothetical_protein	38.1
8006548292	1973967	OG1RF_11871_	hypothetical_protein	19.6
8006743120	1974145	OG1RF_11872_	hypothetical_protein	99.2
8006550212	1974425	OG1RF_11872_	hypothetical_protein	54.3
8006549611	1974461	OG1RF_11872_	hypothetical_protein	48.5
8006547718	1974477	OG1RF_11872_	hypothetical_protein	45.9
8006740567	1975954	Intergenic_1932_1975811_1975957		97.9
8006570538	1982034	Intergenic_1938_1981967_1982088		55.4
8006742461	1985077	OG1RF_11885_	hypothetical_protein	87.1
8006542085	1985491	OG1RF_11886_	hypothetical_protein	72.6
8006743707	1985669	OG1RF_11886_	hypothetical_protein	31.6
8006741691	1986637	OG1RF_11887_	hypothetical_protein	26.8
8006549956	1996089	Intergenic_1951_1996072_1996291		7.8
8006567163	1996093	Intergenic_1951_1996072_1996291		9.6
8006567774	1996099	Intergenic_1951_1996072_1996291		12.3
8006743497	1997136	OG1RF_11894_	hypothetical_protein	78.1
8006551333	1997212	OG1RF_11894_	hypothetical_protein	50.7
8006549386	1997287	OG1RF_11894_	hypothetical_protein	23.7
8006567026	1997343	OG1RF_11894_	hypothetical_protein	3.6
8006741086	1998734	Intergenic_1954_1998669_1998864		33.3
8006550176	1998950	OG1RF_11896_	hypothetical_protein	93.2
8006542193	2000082	OG1RF_11896_	hypothetical_protein	2.6
8006741554	2006003	Intergenic_1960_2005943_2006043		60
8006549070	2010556	OG1RF_11906_	hypothetical_protein	38.8
8006570682	2012988	Intergenic_1966_2012972_2013179		7.7
8006743260	2012990	Intergenic_1966_2012972_2013179		8.7
8006741042	2012992	Intergenic_1966_2012972_2013179		9.7
8006586034	2013048	Intergenic_1966_2012972_2013179		36.7
8006741670	2013166	Intergenic_1966_2012972_2013179		93.7
8006570082	2013188	OG1RF_11908_	hypothetical_protein	0.6
8006740868	2013446	OG1RF_11908_	hypothetical_protein	21.6
8006549593	2013621	OG1RF_11908_	hypothetical_protein	35.8
8006743164	2015409	OG1RF_11909	hypothetical protein	78
8006549417	2015464	OG1RF_11909_	hypothetical_protein	82.8
8006542234	2015858	OG1RF_11910	hypothetical protein	24.7
8006548573	2015994	OG1RF_11910_	hypothetical_protein	41.5
8006540747	2016029	OG1RF_11910_	hypothetical_protein	45.9
8006542205	2016034	OG1RF_11910_	hypothetical_protein	46.5
8006549423	2016593	Intergenic_1969_2016468_2016695		55.1
8006742475	2018581	Intergenic_1972_2018541_2019303		5.2
8006567527	2018612	Intergenic_1972_2018541_2019303		9.3
8006549860	2019020	Intergenic_1972_2018541_2019303		62.9
8006568380	2024001	Intergenic_1977_2023865_2024227		37.6
8006541124	2026158	Intergenic_1980_2026120_2026362		15.7
8006548360	2027845	OG1RF_11923_	hypothetical_protein	93.6
8006740732	2027938	OG1RF_11923_	hypothetical_protein	80.3
8006742069	2028119	OG1RF_11923_	hypothetical_protein	54.5
8006549661	2028307	OG1RF_11923_	hypothetical_protein	27.7
8006742856	2033542	OG1RF_11925_	hypothetical_protein	73
8006542011	2035261	Intergenic_1985_2035179_2035391		38.7
8006741525	2035263	Intergenic_1985_2035179_2035391		39.6
8006742880	2036547	Intergenic_1988_2036535_2036680		8.3
8006542397	2037014	OG1RF_11930_	hypothetical_protein	96
8006586162	2037197	OG1RF_11930_	hypothetical_protein	28.7
8006585427	2037199	OG1RF_11930_	hypothetical_protein	27.9
8006741289	2038090	Intergenic_1991_2038011_2038141		60.8
8006740968	2045101	Intergenic_1998_2044761_2045129		92.4
8006585827	2054748	OG1RF_11946_	hypothetical_protein	73.2
8006540835	2060952	Intergenic_2011_2060929_2061048		19.3
8006740265	2060972	Intergenic_2011_2060929_2061048		36.1
8006541181	2061165	OG1RF_11952_	hypothetical_protein	88.5
8006740657	2075283	Intergenic_2022_2075074_2075440		57.1
8006551083	2088395	Intergenic_2034_2088360_2088540		19.4
8006548248	2095473	Intergenic_2041_2095441_2095555		28.1
8006567506	2095576	OG1RF_11982_	hypothetical_protein	88.6
8006585575	2097328	OG1RF_11984_	hypothetical_protein	24.6
8006740353	2097376	OG1RF_11984_	hypothetical_protein	4.2
8006550108	2097410	Intergenic_2044_2097387_2097574		12.3
8006548001	2109146	OG1RF_11998_	hypothetical_protein	24.6
8006740436	2111215	Intergenic_2059_2111138_2111305		46.1
8006741664	2114293	Intergenic_2062_2114109_2114325		85.2
8006740155	2115930	OG1RF_12004_	hypothetical_protein	94.4
8006569589	2116361	OG1RF_12004_	hypothetical_protein	33.7
8006551388	2116379	OG1RF_12004_	hypothetical_protein	31.1
8006550272	2116560	OG1RF_12004_	hypothetical_protein	5.6
8006740664	2117431	Intergenic_2065_2117344_2117645		28.9
8006740713	2119994	OG1RF_12008_	hypothetical_protein	84.1
8006743218	2121463	Intergenic_2070_2121388_2121600		35.4
8006549671	2127462	Intergenic_2074_2127289_2127571		61.3
8006543519	2127466	Intergenic_2074_2127289_2127571		62.8
8006742322	2128297	OG1RF_12015_	hypothetical_protein	1.2
8006740788	2128301	OG1RF_12015_	hypothetical_protein	0.7
8006740280	2128322	Intergenic_2075_2128307_2128425		12.7
8006542281	2129348	Intergenic_2076_2129338_2129450		8.9
8006740074	2129375	Intergenic_2076_2129338_2129450		33
8006570287	2129573	OG1RF_12017_	hypothetical_protein	88
8006548232	2129585	OG1RF_12017_	hypothetical_protein	86.8
8006743258	2129589	OG1RF_12017_	hypothetical_protein	86.4
8006740547	2130012	OG1RF_12017_	hypothetical_protein	44.6
8006540659	2130522	Intergenic_2077_2130465_2130605		40.7
8006548056	2133249	Intergenic_2079_2133069_2134133		16.9
8006741556	2133328	Intergenic_2079_2133069_2134133		24.3
8006550655	2133378	Intergenic_2079_2133069_2134133		29
8006568866	2133792	Intergenic_2079_2133069_2134133		68
8006542897	2133839	Intergenic_2079_2133069_2134133		72.4
8006567120	2133880	Intergenic_2079_2133069_2134133		76.2
8006549038	2134058	Intergenic_2079_2133069_2134133		93
8006742264	2134314	OG1RF_12020_	hypothetical_protein	10.2
8006543030	2134374	OG1RF_12020_	hypothetical_protein	13.6
8006741258	2134503	OG1RF_12020_	hypothetical_protein	20.9
8006543450	2135122	OG1RF_12020_	hypothetical_protein	55.9
8006585571	2135135	OG1RF_12020_	hypothetical_protein	56.7
8006741390	2135266	OG1RF_12020_	hypothetical_protein	64.1
8006541955	2135486	OG1RF_12020_	hypothetical_protein	76.6
8006742782	2135984	Intergenic_2080_2135901_2136872		8.5
8006543698	2136508	Intergenic_2080_2135901_2136872		62.5
8006548486	2136644	Intergenic_2080_2135901_2136872		76.5
8006585989	2136663	Intergenic_2080_2135901_2136872		78.5
8006569118	2136713	Intergenic_2080_2135901_2136872		83.6
8006743884	2136719	Intergenic_2080_2135901_2136872		84.2
8006543226	2141393	Intergenic_2085_2141258_2141520		51.5
8006740318	2145909	Intergenic_2090_2145754_2145990		65.7
8006742630	2151908	Intergenic_2095_2151790_2152100		38.1
8006549735	2157749	Intergenic_2101_2157631_2157796		71.5
8006540357	2157753	Intergenic_2101_2157631_2157796		73.9
8006742338	2163870	Intergenic_2107_2163723_2163988		55.5
8006585871	2166923	Intergenic_2109_2166852_2167178		21.8
8006743688	2167132	Intergenic_2109_2166852_2167178		85.9
8006741929	2168431	OG1RF_12051_	hypothetical_protein	51.2
8006542960	2168688	OG1RF_12051_	hypothetical_protein	26.1
8006743095	2168761	OG1RF_12051_	hypothetical_protein	19
8006585572	2173203	Intergenic_2115_2173175_2173363		14.9
8006568005	2173649	OG1RF_12056_	hypothetical_protein	69.1
8006742367	2173899	OG1RF_12056_	hypothetical_protein	42
8006585562	2182783	Intergenic_2120_2182643_2182830		74.9
8006543097	2182791	Intergenic_2120_2182643_2182830		79.1
8006569293	2182830	Intergenic_2120_2182643_2182830		100
8006741808	2185635	Intergenic_2125_2185477_2185878		39.4
8006567935	2185872	Intergenic_2125_2185477_2185878		98.5
8006742671	2186093	OG1RF_12066_	hypothetical_protein	31.5
8006549342	2186208	OG1RF_12066_	hypothetical_protein	48.4
8006742449	2186321	OG1RF_12066_	hypothetical_protein	65
8006567749	2186328	OG1RF_12066_	hypothetical_protein	66
8006743706	2189344	OG1RF_12070_	hypothetical_protein	98.4
8006742417	2189511	OG1RF_12070_	hypothetical_protein	63.9
8006742714	2189631	OG1RF_12070_	hypothetical_protein	39.2
8006542661	2189791	OG1RF_12070_	hypothetical_protein	6.2
8006586156	2189906	Intergenic_2130_2189822_2189958		61.8
8006741064	2191127	Intergenic_2131_2191084_2191263		24
8006740962	2193269	Intergenic_2133_2193239_2193369		23.1
8006540542	2193271	Intergenic_2133_2193239_2193369		24.6
8006567864	2193286	Intergenic_2133_2193239_2193369		36.2
8006740951	2200858	Intergenic_2138_2200775_2200968		43
8006567229	2202490	Intergenic_2139_2202472_2202593		14.9
8006550470	2206696	Intergenic_2144_2206691_2207032		1.5
8006740993	2214806	Intergenic_2152_2214719_2214842		70.7
8006742487	2215425	Intergenic_2154_2215187_2215471		83.8
8006542475	2215471	Intergenic_2154_2215187_2215471		100
8006550376	2215766	OG1RF_12095_	hypothetical_protein	46.1
8006542268	2215793	OG1RF_12095_	hypothetical_protein	50.3
8006743897	2215937	OG1RF_12095_	hypothetical_protein	72.9
8006549572	2216147	Intergenic_2155_2216111_2216257		24.7
8006549483	2219901	Intergenic_2158_2219809_2220014		44.9
8006543728	2221938	OG1RF_12101_	hypothetical_protein	74.8
8006569565	2225673	Intergenic_2164_2225521_2226034		29.6
8006543732	2225683	Intergenic_2164_2225521_2226034
8006547952	2225900	Intergenic_2164_2225521_2226034		73.9
8006548124	2228019	OG1RF_12107_	hypothetical_protein	92.3
8006550153	2228396	OG1RF_12107_	hypothetical_protein	44.6
8006742252	2228448	OG1RF_12107_	hypothetical_protein	38.1
8006743200	2228520	OG1RF_12107_	hypothetical_protein	29
8006548227	2237847	Intergenic_2174_2237553_2237957		72.8
8006743909	2237849	Intergenic_2174_2237553_2237957		73.3
8006551212	2244441	Intergenic_2180_2244351_2244462		81.1
8006551023	2245720	Intergenic_2182_2245643_2245758		67
8006549201	2252126	Intergenic_2190_2251916_2252288		56.5
8006568402	2252141	Intergenic_2190_2251916_2252288		60.5
8006741341	2252283	Intergenic_2190_2251916_2252288		98.7
8006547892	2252587	OG1RF_12131_	hypothetical_protein	38
8006549409	2252604	OG1RF_12131_	hypothetical_protein	40.1
8006585943	2252719	OG1RF_12131_	hypothetical_protein	54.8
8006548127	2253235	Intergenic_2191_2253075_2253237		98.8
8006740882	2259394	Intergenic_2198_2259227_2259560		50.2
8006555957	2259431	Intergenic_2198_2259227_2259560		61.3
8006742353	2259436	Intergenic_2198_2259227_2259560		62.8
8006740329	2264464	Intergenic_2203_2264387_2264549		47.5
8006549849	2264882	OG1RF_12144_	hypothetical_protein	81.9
8006743627	2265138	OG1RF_12144_	hypothetical_protein	68
8006550730	2265590	OG1RF_12144_	hypothetical_protein	43.4
8006549822	2265672	OG1RF_12144_	hypothetical_protein	39
8006570010	2265898	OG1RF_12144_	hypothetical_protein	26.7
8006548273	2265907	OG1RF_12144_	hypothetical_protein	26.2
8006743367	2266582	OG1RF_12145_	hypothetical_protein	48.6
8006741461	2266730	OG1RF_12145	hypothetical protein	6.3
8006741444	2268427	OG1RF_12148_	hypothetical_protein	23.4
8006540833	2268465	OG1RF_12148	hypothetical protein	6
8006585866	2270750	Intergenic_2211_2270618_2270782		80.5
8006741268	2271048	OG1RF_12152_	hypothetical_protein	46.1
8006548243	2271623	OG1RF_12153_	hypothetical_protein	11.2
8006541994	2271663	OG1RF_12153_	hypothetical_protein	13.7
8006549537	2271810	OG1RF_12153_	hypothetical_protein	23.1
8006741983	2271889	OG1RF_12153_	hypothetical_protein	28.2
8006570304	2271923	OG1RF_12153_	hypothetical_protein	30.4
8006542879	2272189	OG1RF_12153_	hypothetical_protein	47.3
8006570545	2274116	Intergenic_2214_2274099_2274357		6.6
8006541999	2274279	Intergenic_2214_2274099_2274357		69.8
8006540605	2275589	Intergenic_2215_2275423_2275677		65.4
8006551399	2275634	Intergenic_2215_2275423_2275677		83.1
8006550537	2286686	Intergenic_2226_2286583_2286703		85.8
8006551021	2286774	OG1RF_12166_	hypothetical_protein	12
8006549885	2286823	OG1RF_12166_	hypothetical_protein	20.5
8006542667	2288574	Intergenic_2228_2288388_2288665		67.1
8006542836	2292898	Intergenic_2233_2292697_2292931		85.9
8006570595	2292903	Intergenic_2233_2292697_2292931		88
8006585279	2306399	Intergenic_2250_2306128_2306516		69.8
8006742134	2306684	OG1RF_12190_	hypothetical_protein	27.4
8006570394	2310129	Intergenic_2254_2310086_2310277		22.5
8006548662	2315776	Intergenic_2260_2315365_2315804		93.6
8006742808	2315779	Intergenic_2260_2315365_2315804		94.3
8006585877	2316108	OG1RF_12195_	hypothetical_protein	80.9
8006742144	2316205	OG1RF_12195_	hypothetical_protein	54.7
8006543127	2316256	OG1RF_12195_	hypothetical_protein	41
8006742225	2316975	Intergenic_2263_2316842_2317024		73.1
8006740703	2316978	Intergenic_2263_2316842_2317024		74.7
8006742042	2316980	Intergenic_2263_2316842_2317024		75.8
8006542236	2317004	Intergenic_2263_2316842_2317024		89
8006742451	2317019	Intergenic_2263_2316842_2317024		97.3
8006585710	2319200	Intergenic_2266_2319187_2319390		6.4
8006543046	2319215	Intergenic_2266_2319187_2319390		13.8
8006549794	2319351	Intergenic_2266_2319187_2319390		80.8
8006548742	2324705	OG1RF_12204_	hypothetical_protein	86.6
8006741114	2325161	OG1RF_12204_	hypothetical_protein	51.2
8006743392	2325622	OG1RF_12204_	hypothetical_protein	15.4
8006743498	2325624	OG1RF_12204_	hypothetical_protein	15.3
8006585290	2329763	Intergenic_2275_2329722_2329924		20.3
8006743096	2329888	Intergenic_2275_2329722_2329924		82.2
8006550531	2330050	OG1RF_12209_	hypothetical_protein	62
8006568227	2331056	Intergenic_2277_2330975_2331077		79.4
8006740259	2332947	OG1RF_12213_	hypothetical_protein	78.5
8006547768	2334255	Intergenic_2281_2334234_2334406		12.2
8006740180	2334327	Intergenic_2281_2334234_2334406		54.1
8006740200	2338435	OG1RF_12219_	hypothetical_protein	88.8
8006743994	2342194	Intergenic_2288_2342145_2342372		21.6
8006740991	2342305	Intergenic_2288_2342145_2342372		70.5
8006742701	2342549	OG1RF_12222_	hypothetical_protein	45.6
8006541952	2342623	OG1RF_12222_	hypothetical_protein	64.8
8006567861	2342654	OG1RF_12222	hypothetical protein	72.8
8006743373	2348175	Intergenic_2295_2348144_2348391		12.6
8006550207	2348577	OG1RF_12229_	hypothetical_protein	7.2
8006742532	2348639	OG1RF_12229_	hypothetical_protein	9.6
8006549946	2348980	OG1RF_12229_	hypothetical_protein	22.9
8006540366	2349963	OG1RF_12229_	hypothetical_protein	61.3
8006742663	2350462	OG1RF_12229_	hypothetical_protein	80.7
8006741718	2350553	OG1RF_12229_	hypothetical_protein	84.3
8006550896	2350702	OG1RF_12229_	hypothetical_protein	90.1
8006541992	2351083	OG1RF_12230_	hypothetical_protein	22.4
8006547738	2351219	OG1RF_12230_	hypothetical_protein	45.1
8006548161	2351284	OG1RF_12230_	hypothetical_protein	55.9
8006542248	2357355	Intergenic_2301_2357173_2357842		27.2
8006742660	2357367	Intergenic_2301_2357173_2357842		29
8006547946	2357372	Intergenic_2301_2357173_2357842		29.7
8006585700	2357383	Intergenic_2301_2357173_2357842		31.4
8006740909	2357794	Intergenic_2301_2357173_2357842		92.8
8006548303	2357830	Intergenic_2301_2357173_2357842		98.2
8006743055	2359368	OG1RF_12236_	hypothetical_protein	6.2
8006548821	2359404	OG1RF_12236_	hypothetical_protein	10.5
8006542872	2359450	OG1RF_12236_	hypothetical_protein	16
8006547690	2359452	OG1RF_12236_	hypothetical_protein	16.3
8006550082	2359729	OG1RF_12236_	hypothetical_protein	49.4
8006743270	2360196	Intergenic_2303_2360153_2360499		12.4
8006550056	2360239	Intergenic_2303_2360153_2360499		24.9
8006570786	2360718	Intergenic_2304_2360689_2360805		25
8006547851	2360742	Intergenic_2304_2360689_2360805		45.7
8006549337	2360799	Intergenic_2304_2360689_2360805		94.8
8006548441	2368048	Intergenic_2312_2368006_2368162		26.9
8006549513	2368052	Intergenic_2312_2368006_2368162		29.5
8006550449	2373064	OG1RF_12250_	hypothetical_protein	97.3
8006742900	2373780	OG1RF_12252_	hypothetical_protein	93.8
8006550208	2374142	OG1RF_12252_	hypothetical_protein	61.9
8006741638	2374559	OG1RF_12252_	hypothetical_protein	25.1
8006570593	2375847	Intergenic_2320_2375621_2376045		53.3
8006742089	2375984	Intergenic_2320_2375621_2376045		85.6
8006551499	2377102	Intergenic_2321_2377018_2377128		76.4
8006549612	2380698	Intergenic_2323_2380684_2380921		5.9
8006548534	2385228	OG1RF_12262_	PTS_system_fructose_IIA_component	23.7
8006549650	2391199	Intergenic_2333_2391134_2391513		17.2
8006742867	2391203	Intergenic_2333_2391134_2391513		18.2
8006549672	2391208	Intergenic_2333_2391134_2391513		19.5
8006550463	2397084	OG1RF_12273_	hypothetical_protein	15.8
8006740923	2397110	OG1RF_12273_	hypothetical_protein	22.5
8006741903	2400166	Intergenic_2342_2400021_2400191		85.3
8006741690	2400169	Intergenic_2342_2400021_2400191		87.1
8006586164	2400244	OG1RF_12276_	hypothetical_protein	3.2
8006741267	2400784	OG1RF_12276_	hypothetical_protein	36.4
8006586099	2401715	OG1RF_12276_	hypothetical_protein	93.7
8006551363	2401838	Intergenic_2343_2401818_2401934		17.2
8006548757	2401975	OG1RF_12277_	hypothetical_protein	94.9
8006741135	2402023	OG1RF_12277	hypothetical protein	88.8
8006567271	2402039	OG1RF_12277_	hypothetical_protein	86.8
8006742524	2402464	OG1RF_12277_	hypothetical_protein	32.6
8006743908	2404082	Intergenic_2345_2403966_2404146		64.4
8006542068	2407096	Intergenic_2347_2407009_2407603		14.6
8006743276	2408778	Intergenic_2349_2408588_2408778		100
8006743652	2411450	Intergenic_2351_2411297_2411472		87.4
8006740254	2411469	Intergenic_2351_2411297_2411472		98.3
8006551231	2412614	OG1RF_12286_	hypothetical_protein	96.6
8006548605	2414645	Intergenic_2354_2414482_2414688		79.1
8006548302	2414649	Intergenic_2354_2414482_2414688		81.1
8006741239	2414678	Intergenic_2354_2414482_2414688		95.1
8006586038	2415226	OG1RF_12288_	hypothetical_protein	67.6
8006741876	2415479	OG1RF_12288_	hypothetical_protein	52.4
8006542188	2415500	OG1RF_12288_	hypothetical_protein	51.1
8006567669	2416811	OG1RF_12289	hypothetical protein	38.8
8006742021	2417166	OG1RF_12289_	hypothetical_protein	79.8
8006743529	2417298	OG1RF_12289_	hypothetical_protein	95
8006550554	2419363	OG1RF_12291_	hypothetical_protein	35
8006585617	2419410	OG1RF_12291_	hypothetical_protein	38.3
8006570759	2419415	OG1RF_12291_	hypothetical_protein	38.6
8006549053	2419679	OG1RF_12291_	hypothetical_protein	57.2
8006570338	2419782	OG1RF_12291	hypothetical protein	64.4
8006585914	2419950	OG1RF_12291_	hypothetical_protein	76.2
8006742918	2420273	OG1RF_12291_	hypothetical_protein	98.9
8006548726	2420459	OG1RF_12292_	hypothetical_protein	12.5
8006556019	2421168	OG1RF_12292	hypothetical protein	71.4
8006542893	2421171	OG1RF_12292_	hypothetical_protein	71.6
8006741540	2428486	Intergenic_2364_2428378_2428488		98.2
8006542431	2428696	OG1RF_12298_	hypothetical_protein	88.4
8006549800	2428746	OG1RF_12298_	hypothetical_protein	85.6
8006547789	2428824	OG1RF_12298_	hypothetical_protein	81.2
8006542714	2428828	OG1RF_12298_	hypothetical_protein	81
8006542689	2428837	OG1RF_12298_	hypothetical_protein	80.5
8006550019	2428929	OG1RF_12298_	hypothetical_protein	75.3
8006743976	2429018	OG1RF_12298_	hypothetical_protein	70.3
8006585733	2429663	OG1RF_12298	hypothetical protein	34.1
8006742950	2430160	OG1RF_12298_	hypothetical_protein	6.2
8006742222	2430220	OG1RF_12298_	hypothetical_protein	2.8
8006570564	2430319	Intergenic_2365_2430271_2430421		32
8006550373	2430344	Intergenic_2365_2430271_2430421		48.7
8006569776	2431044	OG1RF_12299_	hypothetical_protein	32.8
8006550303	2431953	Intergenic_2367_2431816_2431954		99.3
8006542725	2432287	OG1RF_12301_	hypothetical_protein	34.8
8006743696	2432671	Intergenic_2368_2432465_2432795		62.4
8006742769	2432720	Intergenic_2368_2432465_2432795		77.3
8006743207	2432732	Intergenic_2368_2432465_2432795		80.9
8006740826	2438470	Intergenic_2370_2437975_2438544		87
8006741186	2439106	Intergenic_2371_2439025_2439400		21.6
8006540755	2439380	Intergenic_2371_2439025_2439400		94.7
8006743687	2450239	OG1RF_12318_	hypothetical_protein	95.1
8006741647	2450279	OG1RF_12318_	hypothetical_protein	91.4
8006741889	2450678	OG1RF_12318_	hypothetical_protein	54.9
8006742263	2450970	OG1RF_12318_	hypothetical_protein	28.2
8006540773	2451205	OG1RF_12318_	hypothetical_protein	6.8
8006542124	2452256	Intergenic_2386_2452182_2452324		52.1
8006741014	2453775	OG1RF_12322_	hypothetical_protein	99.9
8006741542	2454022	OG1RF_12322_	hypothetical_protein	68
8006741659	2454541	OG1RF_12322_	hypothetical_protein	1.2
8006549515	2454584	Intergenic_2389_2454551_2454766		15.3
8006740438	2454597	Intergenic_2389_2454551_2454766		21.4
8006741974	2454612	Intergenic_2389_2454551_2454766		28.4
8006551058	2454656	Intergenic_2389_2454551_2454766		48.8
8006742141	2457085	OG1RF_12326_	hypothetical_protein	53.2
8006550772	2457149	OG1RF_12326_	hypothetical_protein	45.1
8006585783	2457477	OG1RF_12326_	hypothetical_protein	3.3
8006542822	2457483	OG1RF_12326_	hypothetical_protein	2.5
8006540112	2457492	OG1RF_12326_	hypothetical_protein	1.4
8006548998	2457697	Intergenic_2393_2457504_2457736		83.2
8006549057	2458634	OG1RF_12328_	hypothetical_protein	50
8006543676	2458670	OG1RF_12328_	hypothetical_protein	34.3
8006740195	2459943	Intergenic_2397_2459919_2460095		13.6
8006540048	2459947	Intergenic_2397_2459919_2460095		15.9
8006567130	2460008	Intergenic_2397_2459919_2460095		50.6
8006743558	2460059	Intergenic_2397_2459919_2460095		79.5
8006568016	2461697	Intergenic_2398_2461515_2461845		55.2
8006542025	2466202	Intergenic_2402_2466001_2466243		83.1
8006548336	2471621	OG1RF_12343_	hypothetical_protein	96
8006549467	2471730	OG1RF_12343_	hypothetical_protein	93.2
8006550034	2471804	OG1RF_12343_	hypothetical_protein	91.3
8006570129	2471933	OG1RF_12343_	hypothetical_protein	88
8006549638	2472002	OG1RF_12343	hypothetical protein	86.3
8006540155	2472299	OG1RF_12343_	hypothetical_protein	78.7
8006743582	2472470	OG1RF_12343_	hypothetical_protein	74.3
8006569649	2472515	OG1RF_12343_	hypothetical_protein	73.1
8006550448	2472664	OG1RF_12343_	hypothetical_protein	69.3
8006569320	2472944	OG1RF_12343_	hypothetical_protein	62.1
8006543305	2472946	OG1RF_12343_	hypothetical_protein	62.1
8006586013	2473002	OG1RF_12343_	hypothetical_protein	60.6
8006549539	2473324	OG1RF_12343_	hypothetical_protein	52.4
8006550330	2473361	OG1RF_12343_	hypothetical_protein	51.4
8006741663	2473520	OG1RF_12343_	hypothetical_protein	47.4
8006742915	2473735	OG1RF_12343_	hypothetical_protein	41.9
8006585566	2473786	OG1RF_12343_	hypothetical_protein	40.5
8006542829	2474745	OG1RF_12343_	hypothetical_protein	16
8006567555	2474747	OG1RF_12343_	hypothetical_protein	15.9
8006585550	2474788	OG1RF_12343_	hypothetical_protein	14.9
8006740958	2474860	OG1RF_12343_	hypothetical_protein	13
8006549391	2474934	OG1RF_12343_	hypothetical_protein	11.1
8006741676	2475591	Intergenic_2410_2475369_2475639		82.2
8006741405	2476053	OG1RF_12345_	hypothetical_protein	95.1
8006569558	2476818	OG1RF_12345_	hypothetical_protein	75.6
8006585227	2476820	OG1RF_12345_	hypothetical_protein	75.5
8006741606	2477082	OG1RF_12345	hypothetical protein	68.8
8006542881	2477120	OG1RF_12345_	hypothetical_protein	67.9
8006567346	2477253	OG1RF_12345_	hypothetical_protein	64.5
8006550055	2477655	OG1RF_12345_	hypothetical_protein	54.2
8006567994	2477931	OG1RF_12345_	hypothetical_protein	47.1
8006549904	2477992	OG1RF_12345_	hypothetical_protein	45.6
8006567424	2478303	OG1RF_12345_	hypothetical_protein	37.6
8006550543	2478488	OG1RF_12345_	hypothetical_protein	32.9
8006549418	2478668	OG1RF_12345_	hypothetical_protein	28.3
8006549955	2484681	Intergenic_2417_2484666_2485108		3.4
8006567186	2484696	Intergenic_2417_2484666_2485108		6.8
8006548749	2489028	OG1RF_12355_	hypothetical_protein	17.9
8006549925	2489722	Intergenic_2422_2489400_2490016		52.3
8006740621	2489905	Intergenic_2422_2489400_2490016		82
8006551475	2489913	Intergenic_2422_2489400_2490016		83.3
8006542861	2489917	Intergenic_2422_2489400_2490016		83.9
8006740920	2489945	Intergenic_2422_2489400_2490016		88.5
8006569922	2490008	Intergenic_2422_2489400_2490016		98.7
8006548914	2492626	Intergenic_2424_2492579_2492748		27.8
8006740087	2493470	Intergenic_2425_2493250_2493551		73.1
8006741696	2502275	Intergenic_2432_2502175_2502464		34.6
8006569097	2508731	Intergenic_2438_2508673_2508808		43
8006585634	2509854	Intergenic_2439_2509811_2509912		42.6
8006742797	2514299	Intergenic_2442_2514187_2514397		53.3
8006743986	2518824	Intergenic_2446_2518819_2519084		1.9
8006568300	2518837	Intergenic_2446_2518819_2519084		6.8
8006540187	2518903	Intergenic_2446_2518819_2519084		31.7
8006741764	2519026	Intergenic_2446_2518819_2519084		78.1
8006542577	2521649	Intergenic_2450_2521589_2521836		24.3
8006548927	2532851	OG1RF_12393_	hypothetical_protein	95.4
8006740359	2532993	OG1RF_12393_	hypothetical_protein	48.9
8006549993	2535017	Intergenic_2463_2534966_2535131		30.9
8006569149	2535021	Intergenic_2463_2534966_2535131		33.3
8006550129	2535082	Intergenic_2463_2534966_2535131		70.3
8006541449	2544195	OG1RF_12407	hypothetical protein	90.7
8006568303	2544329	OG1RF_12407_	hypothetical_protein	61.1
8006567916	2544399	OG1RF_12407_	hypothetical_protein	45.6
8006741580	2544501	OG1RF_12407_	hypothetical_protein	23
8006585759	2544504	OG1RF_12407_	hypothetical_protein	22.3
8006585433	2544733	Intergenic_2474_2544606_2545145		23.6
8006742658	2544751	Intergenic_2474_2544606_2545145		26.9
8006585870	2545000	Intergenic_2474_2544606_2545145		73.1
8006741825	2545109	Intergenic_2474_2544606_2545145		93.3
8006547978	2545111	Intergenic_2474_2544606_2545145		93.7
8006567096	2545113	Intergenic_2474_2544606_2545145		94.1
8006585868	2545503	OG1RF_12408_	hypothetical_protein	50.1
8006567076	2545586	OG1RF_12408_	hypothetical_protein	38.5
8006741619	2545630	OG1RF_12408_	hypothetical_protein	32.4
8006585570	2545633	OG1RF_12408_	hypothetical_protein	32
8006740921	2545683	OG1RF_12408_	hypothetical_protein	25
8006585789	2545951	Intergenic_2475_2545863_2546274		21.4
8006742402	2546002	Intergenic_2475_2545863_2546274		33.8
8006567121	2546301	OG1RF_12409_	hypothetical_protein	83.2
8006542400	2546316	OG1RF_12409_	hypothetical_protein	73.5
8006586072	2546403	OG1RF_12409_	hypothetical_protein	17.4
8006542041	2547188	OG1RF_12411_	hypothetical_protein	77.8
8006543311	2547340	OG1RF_12411_	hypothetical_protein	45
8006549697	2547347	OG1RF_12411_	hypothetical_protein	43.5
8006740133	2547723	OG1RF_12412_	hypothetical_protein	86
8006549510	2547808	OG1RF_12412_	hypothetical_protein	57
8006740181	2547876	OG1RF_12412_	hypothetical_protein	33.8
8006547919	2548467	OG1RF_12414_	hypothetical_protein	88.6
8006548228	2548478	OG1RF_12414_	hypothetical_protein	87.8
8006548567	2548656	OG1RF_12414_	hypothetical_protein	75.1
8006742199	2548737	OG1RF_12414_	hypothetical_protein	69.3
8006585306	2548743	OG1RF_12414_	hypothetical_protein	68.9
8006567108	2548745	OG1RF_12414_	hypothetical_protein	68.7
8006549217	2548824	OG1RF_12414_	hypothetical_protein	63.1
8006741701	2549572	OG1RF_12414_	hypothetical_protein	9.6
8006542927	2550262	OG1RF_12416	hypothetical protein
8006549107	2550474	Intergenic_2483_2550325_2550627		49.3
8006543349	2550540	Intergenic_2483_2550325_2550627		71.2
8006742654	2550548	Intergenic_2483_2550325_2550627		73.8
8006741391	2550816	OG1RF_12417_	hypothetical_protein	78.3
8006742627	2550818	OG1RF_12417_	hypothetical_protein	78.1
8006549895	2551274	OG1RF_12417_	hypothetical_protein	25.4
8006543091	2554281	Intergenic_2486_2554228_2554435		25.6
8006550010	2554405	Intergenic_2486_2554228_2554435		85.5
8006543155	2556443	Intergenic_2489_2556440_2556834		0.8
8006550211	2556520	Intergenic_2489_2556440_2556834		20.3
8006740811	2556753	Intergenic_2489_2556440_2556834		79.4
8006541964	2561261	Intergenic_2493_2561220_2561492		15.1
8006548181	2561268	Intergenic_2493_2561220_2561492		17.6
8006570066	2561312	Intergenic_2493_2561220_2561492		33.8
8006550014	2561372	Intergenic_2493_2561220_2561492		55.9
8006548178	2561409	Intergenic_2493_2561220_2561492		69.5
8006585917	2561992	OG1RF_12428	hypothetical protein	52.3
8006741313	2562028	OG1RF_12428_	hypothetical_protein	58.3
8006569949	2562424	Intergenic_2495_2562276_2562515		61.9
8006742644	2562436	Intergenic_2495_2562276_2562515		66.9
8006548260	2562459	Intergenic_2495_2562276_2562515		76.6
8006543051	2562766	Intergenic_2496_2562660_2563067		26
8006743136	2562818	Intergenic_2496_2562660_2563067		38.8
8006740845	2562876	Intergenic_2496_2562660_2563067		53.1
8006551198	2563380	Intergenic_2497_2563194_2563656		40.3
8006548930	2564768	Intergenic_2498_2564629_2564802		80.3
8006549938	2564782	Intergenic_2498_2564629_2564802		88.4
8006551404	2571990	Intergenic_2504_2571951_2572109		24.7
8006549553	2573981	Intergenic_2505_2573667_2574062		79.5
8006585829	2573987	Intergenic_2505_2573667_2574062		81
8006585542	2575220	Intergenic_2506_2575110_2575222		98.2
8006740957	2576495	Intergenic_2507_2576492_2576658		1.8
8006585811	2576588	Intergenic_2507_2576492_2576658		57.8
8006742062	2577465	OG1RF_12441_	hypothetical_protein	68.1
8006741682	2577743	OG1RF_12441_	hypothetical_protein	91.6
8006548639	2577760	OG1RF_12441_	hypothetical_protein	93
8006741700	2579813	OG1RF_12445_	hypothetical_protein	18
8006586062	2579844	OG1RF_12445_	hypothetical_protein	21.9
8006743924	2579850	OG1RF_12445_	hypothetical_protein	22.6
8006548570	2580413	OG1RF_12445_	hypothetical_protein	93.8
8006541945	2581857	OG1RF_12447_	hypothetical_protein	91.4
8006550355	2581915	OG1RF_12447_	hypothetical_protein	84.8
8006741191	2581917	OG1RF_12447_	hypothetical_protein	84.6
8006741552	2585274	OG1RF_12450_	hypothetical_protein	18.8
8006742536	2585278	OG1RF_12450_	hypothetical_protein	17.9
8006567941	2585412	Intergenic_2517_2585366_2585469		44.7
8006586003	2585468	Intergenic_2517_2585366_2585469		99
8006570262	2586576	Intergenic_2518_2586550_2586654		25
8006540217	2586623	Intergenic_2518_2586550_2586654		70.2
8006741484	2589035	OG1RF_12455_	hypothetical_protein	78.1
8006541969	2589190	OG1RF_12455_	hypothetical_protein	11.6
8006741762	2594212	Intergenic_2523_2594176_2594306		27.7
8006551018	2594473	Intergenic_2524_2594433_2594541		37
8006548307	2596295	Intergenic_2526_2596267_2596462		14.4
8006742844	2596299	Intergenic_2526_2596267_2596462		16.4
8006741208	2597602	Intergenic_2528_2597563_2597713		26
8006570727	2602638	Intergenic_2533_2602506_2602866		36.7
8006550015	2617744	Intergenic_2548_2617657_2618050		22.1
8006585646	2618229	OG1RF_12483_	hypothetical_protein	78.6
8006548020	2618280	OG1RF_12483	hypothetical protein
8006540280	2618441	Intergenic_2550_2618340_2618801		21.9
8006742735	2619485	Intergenic_2551_2619363_2619551		64.9
8006555952	2626724	Intergenic_2557_2626698_2626805		24.3
8006740757	2636008	Intergenic_2562_2635924_2636096		48.8
8006742162	2636266	OG1RF_12496_	hypothetical_protein	21.4
8006741163	2636296	OG1RF_12496	hypothetical protein	7.4
8006742703	2636341	OG1RF_12497_	hypothetical_protein	62.2
8006542194	2636374	OG1RF_12497_	hypothetical_protein	39.2
8006585502	2638602	Intergenic_2566_2638409_2639030		31.1
8006740214	2638999	Intergenic_2566_2638409_2639030		95
8006548421	2640720	Intergenic_2567_2640648_2640976		22
8006741733	2640835	Intergenic_2567_2640648_2640976		57
8006740688	2640851	Intergenic_2567_2640648_2640976		61.9
8006569272	2640867	Intergenic_2567_2640648_2640976		66.8
8006741736	2640984	OG1RF_12501_	hypothetical_protein	4.9
8006549583	2641194	Intergenic_2568_2641121_2641314		37.8
8006740627	2641237	Intergenic_2568_2641121_2641314		60.1
8006550210	2641393	OG1RF_12502_	hypothetical_protein	98.3
8006740199	2642543	OG1RF_12502_	hypothetical_protein	73.8
8006548730	2642775	OG1RF_12502_	hypothetical_protein	68.9
8006740890	2642979	OG1RF_12502_	hypothetical_protein	64.5
8006743788	2643079	OG1RF_12502_	hypothetical_protein	62.4
8006543203	2643082	OG1RF_12502_	hypothetical_protein	62.3
8006740445	2643123	OG1RF_12502_	hypothetical_protein	61.5
8006585666	2643374	OG1RF_12502_	hypothetical_protein	56.1
8006741681	2643533	OG1RF_12502_	hypothetical_protein	52.7
8006551437	2643648	OG1RF_12502_	hypothetical_protein	50.3
8006549111	2643774	OG1RF_12502_	hypothetical_protein	47.6
8006741214	2643916	OG1RF_12502_	hypothetical_protein	44.6
8006741096	2643918	OG1RF_12502_	hypothetical_protein	44.5
8006743712	2644199	OG1RF_12502_	hypothetical_protein	38.5
8006742882	2644218	OG1RF_12502_	hypothetical_protein	38.1
8006540378	2644237	OG1RF_12502_	hypothetical_protein	37.7
8006570229	2644338	OG1RF_12502_	hypothetical_protein	35.6
8006741516	2644430	OG1RF_12502_	hypothetical_protein	33.6
8006743835	2644988	OG1RF_12502_	hypothetical_protein	21.7
8006551176	2645031	OG1RF_12502_	hypothetical_protein	20.8
8006567230	2645033	OG1RF_12502_	hypothetical_protein	20.7
8006548033	2645237	OG1RF_12502	hypothetical protein	16.4
8006742155	2645241	OG1RF_12502_	hypothetical_protein	16.3
8006742176	2645244	OG1RF_12502_	hypothetical_protein	16.2
8006570156	2645349	OG1RF_12502_	hypothetical_protein	14
8006740335	2645472	OG1RF_12502_	hypothetical_protein	11.4
8006549900	2645725	OG1RF_12502_	hypothetical_protein	6
8006549541	2645979	OG1RF_12502_	hypothetical_protein	0.6
8006740165	2646034	Intergenic_2569_2646007_2646354		7.8
8006567585	2646049	Intergenic_2569_2646007_2646354		12.1
8006585731	2646267	Intergenic_2569_2646007_2646354		74.9
8006569203	2646316	Intergenic_2569_2646007_2646354		89
8006547885	2647410	OG1RF_12503_	hypothetical_protein	64.8
8006569870	2647685	OG1RF_12503_	hypothetical_protein	55.6
8006742529	2647790	OG1RF_12503_	hypothetical_protein	52.1
8006585918	2647831	OG1RF_12503_	hypothetical_protein	50.7
8006585492	2647965	OG1RF_12503_	hypothetical_protein	46.3
8006542759	2648131	OG1RF_12503_	hypothetical_protein	40.7
8006741781	2648141	OG1RF_12503_	hypothetical_protein	40.4
8006741776	2648454	OG1RF_12503_	hypothetical_protein	29.9
8006741796	2648642	OG1RF_12503_	hypothetical_protein	23.7
8006741376	2649229	OG1RF_12503_	hypothetical_protein	4.1
8006549198	2649367	Intergenic_2570_2649352_2649459		14
8006549220	2649371	Intergenic_2570_2649352_2649459		17.8
8006742739	2649684	OG1RF_12505_	hypothetical_protein	100
8006740197	2649709	OG1RF_12505_	hypothetical_protein	99.3
8006742637	2649799	OG1RF_12505_	hypothetical_protein	97
8006567933	2650366	OG1RF_12505_	hypothetical_protein	82.3
8006549246	2650498	OG1RF_12505_	hypothetical_protein	78.9
8006742878	2650599	OG1RF_12505_	hypothetical_protein	76.3
8006549584	2650897	OG1RF_12505_	hypothetical_protein	68.6
8006547960	2650962	OG1RF_12505_	hypothetical_protein	66.9
8006569511	2650964	OG1RF_12505_	hypothetical_protein	66.9
8006543419	2651002	OG1RF_12505_	hypothetical_protein	65.9
8006548629	2651110	OG1RF_12505_	hypothetical_protein	63.1
8006549526	2651112	OG1RF_12505	hypothetical protein	63
8006742877	2651287	OG1RF_12505_	hypothetical_protein	58.5
8006742391	2651442	OG1RF_12505_	hypothetical_protein	54.5
8006743836	2651499	OG1RF_12505_	hypothetical_protein	53
8006740615	2651601	OG1RF_12505_	hypothetical_protein	50.4
8006743560	2651751	OG1RF_12505_	hypothetical_protein	46.5
8006742265	2651965	OG1RF_12505_	hypothetical_protein	41
8006743181	2651967	OG1RF_12505_	hypothetical_protein	40.9
8006585236	2651979	OG1RF_12505_	hypothetical_protein	40.6
8006740919	2652249	OG1RF_12505_	hypothetical_protein	33.6
8006543284	2652760	OG1RF_12505	hypothetical protein	20.4
8006569861	2652851	OG1RF_12505_	hypothetical_protein	18.1
8006550681	2653028	OG1RF_12505_	hypothetical_protein	13.5
8006741011	2653052	OG1RF_12505_	hypothetical_protein	12.9
8006741523	2653131	OG1RF_12505_	hypothetical_protein	10.8
8006542810	2653246	OG1RF_12505_	hypothetical_protein	7.8
8006547704	2653262	OG1RF_12505_	hypothetical_protein	7.4
8006547951	2653264	OG1RF_12505_	hypothetical_protein	7.4
8006741506	2654054	Intergenic_2573_2653899_2654284		40.3
8006549270	2656543	Intergenic_2575_2656314_2656567		90.5
8006549531	2657750	Intergenic_2576_2657498_2657774		91.3
8006568145	2659844	Intergenic_2577_2659722_2659938		56.5
8006743778	2662312	Intergenic_2580_2661955_2662469		69.5
8006741890	2662319	Intergenic_2580_2661955_2662469		70.8
8006541986	2665394	Intergenic_2585_2665263_2665459		66.8
8006549090	2667068	OG1RF_12520_	hypothetical_protein	61.4
8006570766	2668834	OG1RF_12522_	hypothetical_protein	43.4
8006542868	2668862	OG1RF_12522_	hypothetical_protein	39.5
8006740256	2669136	OG1RF_12522_	hypothetical_protein	0.7
8006743176	2669242	Intergenic_2589_2669142_2669361		45.7
8006548709	2671506	OG1RF_12524	hypothetical protein	46.1
8006585908	2673785	Intergenic_2592_2673305_2673985		70.6
8006548268	2674712	OG1RF_12526_	hypothetical_protein	53.5
8006740430	2675271	OG1RF_12526_	hypothetical_protein	17.7
8006568999	2685069	Intergenic_2600_2685023_2685128		43.8
8006549913	2692363	Intergenic_2613_2691711_2692384		96.9
8006540033	2697674	OG1RF_12539_	hypothetical_protein	99.1
8006547973	2697896	OG1RF_12539_	hypothetical_protein	85.9
8006549280	2697907	OG1RF_12539_	hypothetical_protein	85.3
8006568276	2698548	OG1RF_12539	hypothetical protein	47.1
8006551085	2698707	OG1RF_12539_	hypothetical_protein	37.7
8006549191	2698938	OG1RF_12539_	hypothetical_protein	24
8006550087	2698984	OG1RF_12539	hypothetical protein	21.2
8006550787	2699270	OG1RF_12539_	hypothetical_protein	4.2
8006742295	2699392	Intergenic_2618_2699342_2699508		30.1
8006550089	2699759	OG1RF_12540_	hypothetical_protein	63.7
8006743162	2699808	OG1RF_12540_	hypothetical_protein	56.6
8006741290	2699893	OG1RF_12540_	hypothetical_protein	44.3
8006548643	2700106	OG1RF_12540_	hypothetical_protein	13.4
8006567156	2700119	OG1RF_12540	hypothetical protein	11.5
8006743064	2700258	Intergenic_2619_2700199_2700306		55.1
8006549914	2705415	Intergenic_2625_2705393_2705950		3.9
8006740408	2722793	OG1RF_12559_	hypothetical_protein	0
8006548209	2723112	Intergenic_2638_2722794_2723160		86.9
8006547962	2723114	Intergenic_2638_2722794_2723160		87.4
8006742477	2723146	Intergenic_2638_2722794_2723160		96.2
8006740886	2732771	OG1RF_12571_	hypothetical_protein	75.1
8006743015	2732884	OG1RF_12571_	hypothetical_protein	43.9
8006740728	2732920	OG1RF_12571_	hypothetical_protein	34
8006550048	2732922	OG1RF_12571	hypothetical protein	33.4
8006741382	2733073	Intergenic_2650_2733044_2733446		7.2
8006743640	2733176	Intergenic_2650_2733044_2733446		32.8
8006549535	2733178	Intergenic_2650_2733044_2733446		33.3
8006740187	2734936	Intergenic_2651_2734845_2734977		68.9
8006743491	2734943	Intergenic_2651_2734845_2734977		74.2
8006586015	2734977	Intergenic_2651_2734845_2734977		100
8006742838	2739009	Intergenic_2656_2738830_2739026		91.3
8006742590	2739198	Intergenic_2657_2739162_2739467		11.8
8006743945	2739200	Intergenic_2657_2739162_2739467		12.5
8006742381	2739219	Intergenic_2657_2739162_2739467		18.7
8006543154	n/a
8006743232	n/a
