# Supplementary material for: Exploiting biofilm phenotypes for functional characterization of hypothetical genes in Enterococcus faecalis
Source: NPJ Biofilms Microbiomes. 2019 Sep 19;5:23. doi: 10.1038/s41522-019-0099-0 (PMC6753144; doi:10.1038/s41522-019-0099-0)
Supplement: Supplementary file 3 — data set 2 [file 41522_2019_99_MOESM3_ESM.xlsx]

## Sheet: intergenic
Plate	Well	Biofilm index	Barcode	Nucleotide	Locus tag	Position (%)
1	A1	0.414171	8006585656	342469	Intergenic_358_342452_342651	8.5
1	A10	0.250701	8006585555	1104272	Intergenic_1114_1104250_1104367	18.8
1	A11	0.3133	8006585589	1181378	Intergenic_1190_1181244_1181502	51.9
1	A12	n/a	BLANK
1	A2	0.534936	8006585602	585993	Intergenic_586_585822_585995	98.8
1	A3	0.597201	8006585632	847069	Intergenic_855_846868_847258	51.5
1	A4	0.0948174	8006585643	1589151	Intergenic_1581_1589041_1589277	46.6
1	A5	0.406207	8006585634	2509854	Intergenic_2439_2509811_2509912	42.6
1	A6	0.68642	8006585578	70013	Intergenic_61_69900_70014	99.1
1	A7	0.197603	8006585544	161826	Intergenic_148_161679_161847	87.5
1	A8	0.413879	8006585585	402526	Intergenic_420_402515_402667	7.2
1	A9	0.111318	8006585512	995480	Intergenic_1006_995311_995516	82.4
1	B1	0.795924	8006585596	1250426	Intergenic_1249_1250309_1250460	77.5
1	B10	0.376412	8006585468	1209568	Intergenic_1211_1209452_1209786	34.7
1	B11	0.237137	8006585419	1646598	Intergenic_1636_1646469_1646626	82.2
1	B12	0.152311	8006585495	1897026	Intergenic_1857_1896799_1897196	57.2
1	B2	0.692917	8006585525	1602265	Intergenic_1588_1602250_1602424	8.6
1	B3	1.10839	8006585572	2173203	Intergenic_2115_2173175_2173363	14.9
1	B4	0.493931	8006585562	2182783	Intergenic_2120_2182643_2182830	74.9
1	B5	0.434106	8006585542	2575220	Intergenic_2506_2575110_2575222	98.2
1	B6	0.653379	8006585442	500053	Intergenic_509_499957_500087	73.8
1	B7	0.864965	8006585464	538861	Intergenic_543_538501_539156	55
1	B8	-0.0592634	8006585467	639892	Intergenic_636_639732_639918	86
1	B9	0.960811	8006585423	1037118	Intergenic_1047_1036950_1037133	91.8
1	C1	n/a	BLANK
1	C10	0.439022	8006585301	371306	Intergenic_387_371230_371741	14.9
1	C11	-0.024028	8006585287	995461	Intergenic_1006_995311_995516	73.2
1	C12	-0.0302688	8006585242	1121988	Intergenic_1130_1121880_1121993	95.6
1	C2	0.862147	8006585433	2544733	Intergenic_2474_2544606_2545145	23.6
1	C3	-0.0514998	8006585502	2638602	Intergenic_2566_2638409_2639030	31.1
1	C4	n/a	N/A
1	C5	n/a	N/A
1	C6	n/a	N/A
1	C7	n/a	N/A
1	C8	n/a	N/A
1	C9	n/a	N/A
1	D1	0.618384	8006585312	1208149	Intergenic_1210_1208033_1208329	39.2
1	D10	0.742818	8006586106	145578	Intergenic_132_145302_145606	90.8
1	D11	0.377242	8006586168	547356	Intergenic_551_547306_547558	19.8
1	D12	0.209358	8006586142	631874	Intergenic_631_631826_632158	14.5
1	D2	0.580735	8006585307	1208294	Intergenic_1210_1208033_1208329	88.2
1	D3	0.306509	8006585247	1607228	Intergenic_1592_1607044_1607270	81.4
1	D4	0.612368	8006585250	388274	OG1RF_10373 (ldh2, L-lactate dehydrogenase)	n/a
1	D5	0.392377	8006585251	1766296	Intergenic_1750_1766162_1766378	62
1	D6	0.690629	8006585238	1796443	Intergenic_1774_1796093_1796496	86.8
1	D7	0.298865	8006585279	2306399	Intergenic_2250_2306128_2306516	69.8
1	D8	0.267094	8006585290	2329763	Intergenic_2275_2329722_2329924	20.3
1	D9	0.293169	8006586141	82745	Intergenic_78_82733_83028	4.1
1	E1	0.624463	8006586108	988073	Intergenic_997_987903_988075	98.8
1	E10	0.108164	8006586009	871933	Intergenic_880_871833_872258
1	E11	0.128229	8006586019	1539223	Intergenic_1534_1539141_1539411	30.4
1	E12	0.101296	8006586052	1846626	Intergenic_1822_1846234_1846771	73
1	E2	0.117065	8006586105	1187631	Intergenic_1194_1187290_1187734	76.8
1	E3	0.242772	8006586110	1427388	Intergenic_1417_1427310_1427493	42.6
1	E4	0.583442	8006586136	1497213	Intergenic_1490_1497195_1497298	17.5
1	E5	0.141708	8006586128	1634657	Intergenic_1623_1634585_1634805	32.7
1	E6	0.206947	8006586156	2189906	Intergenic_2130_2189822_2189958	61.8
1	E7	0.114963	8006586016	422431	Intergenic_437_422394_422661	13.9
1	E8	0.231378	8006586059	538597	Intergenic_543_538501_539156	14.7
1	E9	0.315586	8006586007	861769	Intergenic_872_861533_862150	38.2
1	F1	0.208759	8006586034	2013048	Intergenic_1966_2012972_2013179	36.7
1	F10	0.668113	8006585922	639792	Intergenic_636_639732_639918	32.3
1	F11	0.204801	8006585951	801816	Intergenic_804_801797_801911	16.7
1	F12	0.247525	8006585903	1610859	Intergenic_1594_1610760_1610943	54.1
1	F2	0.47393	8006585989	2136663	Intergenic_2080_2135901_2136872	78.5
1	F3	0.816402	8006586003	2585468	Intergenic_2517_2585366_2585469	99
1	F4	0.805146	8006586015	2734977	Intergenic_2651_2734845_2734977	100
1	F5	0.608681	8006585924	60910	Intergenic_55_60521_60960	88.6
1	F6	1.03223	8006585980	68039	Intergenic_59_68038_68198	0.6
1	F7	1.67368	8006585928	500048	Intergenic_509_499957_500087	70
1	F8	0.84088	8006585916	518296	Intergenic_526_518149_518426	53.1
1	F9	0.362738	8006585927	576535	Intergenic_577_576373_576599
1	G1	1.03241	8006585959	1646595	Intergenic_1636_1646469_1646626	80.3
1	G10	0.109606	8006585838	1586512	Intergenic_1579_1586461_1586607	34.9
1	G11	0.152657	8006585871	2166923	Intergenic_2109_2166852_2167178	21.8
1	G12	0.185998	8006585866	2270750	Intergenic_2211_2270618_2270782	80.5
1	G2	0.878848	8006585908	2673785	Intergenic_2592_2673305_2673985	70.6
1	G3	0.817114	8006585861	331798	Intergenic_346_331717_331863	55.5
1	G4	0.688485	8006585863	493100	Intergenic_502_492917_493112	93.8
1	G5	0.984827	8006585802	872226	Intergenic_880_871833_872258	92.5
1	G6	0.658555	8006585882	916335	Intergenic_927_916269_916406	48.2
1	G7	n/a	N/A
1	G8	0.297486	8006585875	1210287	Intergenic_1212_1210138_1210328	78.4
1	G9	0.481347	8006585833	1306781	Intergenic_1301_1306709_1306995	25.2
1	H1	0.593432	8006585870	2545000	Intergenic_2474_2544606_2545145	73.1
1	H10	0.452627	8006585731	2646267	Intergenic_2569_2646007_2646354	74.9
1	H11	0.187027	8006743495	352699	Intergenic_366_352530_352749	77.2
1	H12	0.378542	8006743458	1196271	Intergenic_1199_1196246_1196358	22.3
1	H2	0.423534	8006585829	2573987	Intergenic_2505_2573667_2574062	81
1	H3	0.822621	8006585811	2576588	Intergenic_2507_2576492_2576658	57.8
1	H4	0.546743	8006585761	544212	Intergenic_548_544097_544265	68.5
1	H5	0.631934	8006585775	628456	Intergenic_630_628358_629179	11.9
1	H6	1.38592	8006585773	999290	Intergenic_1009_999210_999333	65
1	H7	0.869725	8006585710	2319200	Intergenic_2266_2319187_2319390	6.4
1	H8	1.38768	8006585700	2357383	Intergenic_2301_2357173_2357842	31.4
1	H9	2.6807	8006585789	2545951	Intergenic_2475_2545863_2546274	21.4
2	A1	0.256587	8006743504	1738665	Intergenic_1722_1737809_1738842	82.9
2	A10	0.491996	8006743283	55235	Intergenic_50_55130_55295	63.6
2	A11	0.352009	8006743244	397984	Intergenic_415_397818_397987	98.2
2	A12	0.398216	8006743250	861939	Intergenic_872_861533_862150	65.8
2	A2	0.514341	8006743434	1923557	Intergenic_1880_1923461_1923811	27.4
2	A3	0.479829	8006743491	2734943	Intergenic_2651_2734845_2734977	74.2
2	A4	0.53488	8006743413	32179	Intergenic_28_32169_32359	5.3
2	A5	0.772805	8006743379	257854	Intergenic_276_257687_257951	63.3
2	A6	0.319991	8006743400	352591	Intergenic_366_352530_352749	27.9
2	A7	0.490795	8006743403	497428	Intergenic_506_497387_497498	36.9
2	A8	0.458116	8006743414	798908	Intergenic_802_798799_798939	77.9
2	A9	0.149589	8006743373	2348175	Intergenic_2295_2348144_2348391	12.6
2	B1	0.309398	8006743311	1113634	Intergenic_1125_1113539_1114074	17.8
2	B10	0.393023	8006743228	416242	Intergenic_433_416055_416526	39.7
2	B11	0.925677	8006743232	n/a	ambiguous or missing barcode	n/a
2	B12	0.354276	8006743218	2121463	Intergenic_2070_2121388_2121600	35.4
2	B2	0.31	8006743272	1138141	Intergenic_1147_1138017_1138162	85.5
2	B3	0.375018	8006743273	1277201	Intergenic_1275_1277013_1277209	95.9
2	B4	0.316126	8006743325	1672834	Intergenic_1657_1672589_1672905
2	B5	0.350063	8006743260	2012990	Intergenic_1966_2012972_2013179	8.7
2	B6	0.540425	8006743270	2360196	Intergenic_2303_2360153_2360499	12.4
2	B7	0.423989	8006743276	2408778	Intergenic_2349_2408588_2408778	100
2	B8	0.236565	8006743211	301464	Intergenic_316_301233_301633	57.8
2	B9	0.291086	8006743158	390618	Intergenic_406_390534_390674	60
2	C1	0.0881672	8006743207	2432732	Intergenic_2368_2432465_2432795	80.9
2	C10	0.372544	8006743136	2562818	Intergenic_2496_2562660_2563067	38.8
2	C11	0.279379	8006743064	2700258	Intergenic_2619_2700199_2700306	55.1
2	C12	0.413435	8006743677	385244	Intergenic_399_385199_385553
2	C2	0.471972	8006743176	2669242	Intergenic_2589_2669142_2669361	45.7
2	C3	0.124348	8006743103	238896	Intergenic_258_238833_239186	17.8
2	C4	n/a	BLANK
2	C5	0.827226	8006743100	414232	Intergenic_431_414128_414260	78.8
2	C6	0.389718	8006743119	440352	Intergenic_453_440267_440429	52.5
2	C7	0.5315	8006743043	1281405	Intergenic_1279_1281349_1281560	26.5
2	C8	0.561896	8006743106	1366049	Intergenic_1364_1366014_1366149	25.9
2	C9	0.216601	8006743096	2329888	Intergenic_2275_2329722_2329924	82.2
2	D1	0.676331	8006743649	745259	Intergenic_751_745028_745271	95.1
2	D10	0.577784	8006743537	431376	Intergenic_446_431214_431567	45.9
2	D11	0.18781	8006743609	1302013	Intergenic_1297_1301901_1302051	74.7
2	D12	0.449619	8006743558	2460059	Intergenic_2397_2459919_2460095	79.5
2	D2	0.562465	8006743669	860323	Intergenic_870_860274_860489	22.8
2	D3	0.811731	8006743636	1196273	Intergenic_1199_1196246_1196358	24.1
2	D4	0.656712	8006743688	2167132	Intergenic_2109_2166852_2167178	85.9
2	D5	0.428532	8006743652	2411450	Intergenic_2351_2411297_2411472	87.4
2	D6	0.389463	8006743696	2432671	Intergenic_2368_2432465_2432795
2	D7	0.589367	8006743640	2733176	Intergenic_2650_2733044_2733446
2	D8	0.50236	8006743530	109729	Intergenic_97_109514_109731	99.1
2	D9	0.469811	8006743564	327667	Intergenic_342_327531_327759	59.6
2	E1	0.579405	8006743960	324138	Intergenic_338_324049_324208	56
2	E10	0.320361	8006743895	354006	Intergenic_368_353975_354134	19.5
2	E11	0.00577802	8006743821	360306	Intergenic_376_360305_360497	0.5
2	E12	0.408188	8006743894	385400	Intergenic_399_385199_385553	56.8
2	E2	0.541689	8006743975	523483	Intergenic_528_523362_523532	71.2
2	E3	0.669652	8006743967	745115	Intergenic_751_745028_745271	35.8
2	E4	0.299534	8006743949	1078217	Intergenic_1085_1077991_1078247	88.3
2	E5	0.567708	8006743909	2237849	Intergenic_2174_2237553_2237957	73.3
2	E6	0.291131	8006743994	2342194	Intergenic_2288_2342145_2342372	21.6
2	E7	0.42687	8006743908	2404082	Intergenic_2345_2403966_2404146	64.4
2	E8	0.576542	8006743986	2518824	Intergenic_2446_2518819_2519084	1.9
2	E9	0.170672	8006743945	2739200	Intergenic_2657_2739162_2739467	12.5
2	F1	0.444755	8006743834	877486	Intergenic_886_877189_877715	56.5
2	F10	0.368999	8006743766	1065198	Intergenic_1071_1065028_1065234	82.5
2	F11	0.249237	8006743752	1385960	Intergenic_1378_1385947_1386227	4.6
2	F12	0.373132	8006743727	1769583	Intergenic_1753_1769568_1769796	6.6
2	F2	0.327902	8006743899	916355	Intergenic_927_916269_916406	62.8
2	F3	0.0956043	8006743884	2136719	Intergenic_2080_2135901_2136872	84.2
2	F4	0.223697	8006743737	17533	Intergenic_15_17497_17726	15.7
2	F5	0.426352	8006743726	337016	Intergenic_351_336835_337040	88.3
2	F6	0.716138	8006743743	390597	Intergenic_406_390534_390674
2	F7	0.1952	8006743750	583846	Intergenic_583_583542_583871	92.4
2	F8	0.463307	8006743801	731813	Intergenic_734_731697_731963	43.6
2	F9	0.241837	8006743796	1057799	Intergenic_1064_1057777_1058046	8.2
2	G1	0.0450802	8006743778	2662312	Intergenic_2580_2661955_2662469	69.5
2	G10	0.350356	8006742169	139189	Intergenic_125_139012_139216	86.8
2	G11	0.247744	8006742102	232675	Intergenic_251_232545_232686
2	G12	0.236607	8006742147	371304	Intergenic_387_371230_371741	14.5
2	G2	0.289143	8006742197	26960	Intergenic_22_26750_26996	85.4
2	G3	0.962179	8006742200	189550	Intergenic_191_189448_189948	20.4
2	G4	0.293915	8006742245	264250	Intergenic_284_264215_264391	19.9
2	G5	0.380697	8006742194	529929	Intergenic_535_529773_529967	80.4
2	G6	0.590622	8006742254	1209628	Intergenic_1211_1209452_1209786	52.7
2	G7	0.623374	8006742225	2316975	Intergenic_2263_2316842_2317024	73.1
2	G8	0.357459	8006742171	110390	Intergenic_98_110245_110540	49.2
2	G9	0.437743	8006742084	130659	Intergenic_116_130561_130714	64.1
2	H1	0.573562	8006742136	1580504	Intergenic_1575_1580012_1580511	98.6
2	H10	0.856809	8006742487	2215425	Intergenic_2154_2215187_2215471	83.8
2	H11	0.106789	8006742477	2723146	Intergenic_2638_2722794_2723160	96.2
2	H12	0.317206	8006742430	382197	Intergenic_397_382047_382248	74.6
2	H2	0.369267	8006742089	2375984	Intergenic_2320_2375621_2376045	85.6
2	H3	0.573464	8006742558	103883	Intergenic_91_103666_103921	85.1
2	H4	0.588623	8006742499	502662	Intergenic_512_502598_503229	10.1
2	H5	0.764291	8006742541	871897	Intergenic_880_871833_872258	15.1
2	H6	n/a	BLANK
2	H7	0.162496	8006742560	1057847	Intergenic_1064_1057777_1058046	26
2	H8	0.574248	8006742553	1622497	Intergenic_1608_1622395_1622729	30.5
2	H9	0.0567116	8006742475	2018581	Intergenic_1972_2018541_2019303	5.2
3	A1	0.479472	8006742393	458486	Intergenic_473_458396_458589
3	A10	0.634818	8006742339	510440	Intergenic_520_510322_510522	59
3	A11	0.403562	8006742275	558246	Intergenic_563_558084_558372	56.3
3	A12	0.370816	8006742292	626589	Intergenic_628_626511_626675	47.6
3	A2	0.71717	8006742397	495137	Intergenic_503_494700_495253	79
3	A3	0.898515	8006742428	1116756	Intergenic_1126_1116736_1116942	9.7
3	A4	0.831444	8006742380	1403115	Intergenic_1394_1403113_1403235	1.6
3	A5	0.757303	8006742451	2317019	Intergenic_2263_2316842_2317024	97.3
3	A6	1.00354	8006742402	2546002	Intergenic_2475_2545863_2546274	33.8
3	A7	0.79269	8006742381	2739219	Intergenic_2657_2739162_2739467	18.7
3	A8	0.758967	8006742286	61477	OG1RF_10056 (5'-nucleotidase)	n/a
3	A9	0.652328	8006742315	112897	Intergenic_100_112816_112920	77.9
3	B1	0.29514	8006742327	861955	Intergenic_872_861533_862150	68.4
3	B10	0.392612	8006742999	956627	Intergenic_964_956592_956760	20.8
3	B11	0.455163	8006743035	1777262	Intergenic_1757_1777118_1777277	90.6
3	B12	0.146299	8006742910	469369	Intergenic_482_469362_469472	6.4
3	B2	0.372129	8006742342	1262985	Intergenic_1261_1262881_1263252	28
3	B3	0.440549	8006742293	1560614	Intergenic_1558_1560594_1560756	12.3
3	B4	0.366002	8006742347	1846237	Intergenic_1822_1846234_1846771	0.6
3	B5	0.575262	8006742338	2163870	Intergenic_2107_2163723_2163988	55.5
3	B6	0.349019	8006742353	2259436	Intergenic_2198_2259227_2259560	62.8
3	B7	0.418732	8006742295	2699392	Intergenic_2618_2699342_2699508	30.1
3	B8	0.550956	8006742953	496680	Intergenic_505_496606_496954	21.3
3	B9	0.272787	8006743024	794162	Intergenic_798_794046_794206	72.5
3	C1	0.506259	8006742899	802918	Intergenic_805_802716_802920	99
3	C10	0.35412	8006742773	1427349	Intergenic_1417_1427310_1427493	21.3
3	C11	0.185131	8006742782	2135984	Intergenic_2080_2135901_2136872	8.5
3	C12	0.131912	8006742808	2315779	Intergenic_2260_2315365_2315804
3	C2	0.247949	8006742942	813394	Intergenic_812_813104_813476	78
3	C3	0.465107	8006742930	1066288	Intergenic_1072_1065907_1066339	88.2
3	C4	0.258211	8006742907	1075806	Intergenic_1084_1075777_1075881	27.9
3	C5	0.419834	8006742905	1458455	Intergenic_1452_1458346_1458467	90.1
3	C6	0.512659	8006742883	1560651	Intergenic_1558_1560594_1560756	35.2
3	C7	0.384199	8006742880	2036547	Intergenic_1988_2036535_2036680	8.3
3	C8	0.826397	8006742867	2391203	Intergenic_2333_2391134_2391513	18.2
3	C9	0.314798	8006742801	215212	Intergenic_213_214978_215898	25.4
3	D1	0.577346	8006742769	2432720	Intergenic_2368_2432465_2432795	77.3
3	D10	0.141104	8006742735	2619485	Intergenic_2551_2619363_2619551	64.9
3	D11	0.107315	8006742570	397987	Intergenic_415_397818_397987	100
3	D12	0.193376	8006742598	1116752	Intergenic_1126_1116736_1116942	7.8
3	D2	0.206871	8006742797	2514299	Intergenic_2442_2514187_2514397
3	D3	0.128068	8006742844	2596299	Intergenic_2526_2596267_2596462	16.4
3	D4	0.384268	8006742838	2739009	Intergenic_2656_2738830_2739026	91.3
3	D5	0.360398	8006742667	301474	Intergenic_316_301233_301633	60.3
3	D6	0.649775	8006742686	810161	Intergenic_810_810147_810318	8.2
3	D7	0.255343	8006742692	1600615	Intergenic_1586_1600244_1600756	72.5
3	D8	0.454196	8006742660	2357367	Intergenic_2301_2357173_2357842	29
3	D9	0.397342	8006742658	2544751	Intergenic_2474_2544606_2545145	26.9
3	E1	0.307039	8006742653	1262958	Intergenic_1261_1262881_1263252	20.8
3	E10	0.665097	8006740087	2493470	Intergenic_2425_2493250_2493551	73.1
3	E11	0.671135	8006740223	26823	Intergenic_22_26750_26996	29.7
3	E12	0.30174	8006740249	245097	Intergenic_264_245040_245212	33.1
3	E2	0.234797	8006742630	2151908	Intergenic_2095_2151790_2152100	38.1
3	E3	0.200477	8006742654	2550548	Intergenic_2483_2550325_2550627	73.8
3	E4	0.390815	8006742644	2562436	Intergenic_2495_2562276_2562515	66.9
3	E5	0.42497	8006742590	2739198	Intergenic_2657_2739162_2739467	11.8
3	E6	0.80594	8006740088	228882	Intergenic_246_228293_229273
3	E7	0.321988	8006740142	396505	Intergenic_413_396303_396592	69.9
3	E8	0.833808	8006740132	1672838	Intergenic_1657_1672589_1672905	78.8
3	E9	0.558734	8006740074	2129375	Intergenic_2076_2129338_2129450	33
3	F1	0.373199	8006740180	2334327	Intergenic_2281_2334234_2334406	54.1
3	F10	0.552818	8006740582	848490	Intergenic_857_848346_848701	40.6
3	F11	0.435111	8006740566	1061613	Intergenic_1067_1061511_1061983	21.6
3	F12	0.350632	8006740602	1624438	Intergenic_1611_1624320_1624461	n/a
3	F2	0.325077	8006740254	2411469	Intergenic_2351_2411297_2411472	98.3
3	F3	0.318251	8006740195	2459943	Intergenic_2397_2459919_2460095	13.6
3	F4	0.285542	8006740214	2638999	Intergenic_2566_2638409_2639030	95
3	F5	0.345491	8006740165	2646034	Intergenic_2569_2646007_2646354	7.8
3	F6	0.714652	8006740187	2734936	Intergenic_2651_2734845_2734977
3	F7	0.768514	8006740632	74200	Intergenic_64_73881_74426	58.5
3	F8	0.84355	8006740617	500050	Intergenic_509_499957_500087	71.5
3	F9	0.888375	8006740595	1624438	Intergenic_1611_1624320_1624461	83.7
3	G1	0.513891	8006740567	1975954	Intergenic_1932_1975811_1975957	97.9
3	G10	0.728646	8006740387	1826877	Intergenic_1802_1826812_1827069	25.3
3	G11	0.566071	8006740436	2111215	Intergenic_2059_2111138_2111305	46.1
3	G12	0.27585	8006740438	2454597	Intergenic_2389_2454551_2454766	21.4
3	G2	n/a	BLANK
3	G3	0.48421	8006740621	2489905	Intergenic_2422_2489400_2490016	82
3	G4	0.282506	8006740627	2641237	Intergenic_2568_2641121_2641314	60.1
3	G5	0.285429	8006740401	236967	Intergenic_256_236888_237031	55.2
3	G6	0.396245	8006740391	628924	Intergenic_630_628358_629179
3	G7	0.696761	8006740437	874317	Intergenic_884_874254_874547	21.5
3	G8	0.679134	8006740354	1078236	Intergenic_1085_1077991_1078247	95.7
3	G9	0.900038	8006740364	1738425	Intergenic_1722_1737809_1738842	59.6
3	H1	0.503721	8006740352	80141	Intergenic_74_80088_80241	34.6
3	H10	0.986855	8006740283	1646593	Intergenic_1636_1646469_1646626	79
3	H11	0.741987	8006740291	1846360	Intergenic_1822_1846234_1846771	23.5
3	H12	n/a	BLANK
3	H2	0.352837	8006740342	186400	Intergenic_188_186253_186425	85.5
3	H3	0.625699	8006740343	209171	Intergenic_209_209112_209272	36.9
3	H4	0.146035	8006740257	606460	Intergenic_608_606101_606595	72.7
3	H5	0.372221	8006740276	916968	Intergenic_928_916713_917046	76.6
3	H6	1.05587	8006740344	1116750	Intergenic_1126_1116736_1116942	6.8
3	H7	0.683632	8006740319	1310229	Intergenic_1304_1310079_1310296	69.1
3	H8	0.831915	8006740322	1317884	Intergenic_1314_1317790_1318131	27.6
3	H9	1.19257	8006740311	1578119	Intergenic_1573_1577889_1578273	59.9
4	A1	1.19346	8006740275	1908109	Intergenic_1868_1908065_1908283	20.2
4	A10	0.502203	8006741108	733090	Intergenic_737_732950_733148	70.7
4	A11	0.536366	8006741054	1232385	OG1RF_11178 (fdoG, NAD-dependent formate dehydrogenase subunit alpha)	n/a
4	A12	0.699147	8006741057	1539298	Intergenic_1534_1539141_1539411
4	A2	0.597851	8006740265	2060972	Intergenic_2011_2060929_2061048	36.1
4	A3	0.463307	8006740280	2128322	Intergenic_2075_2128307_2128425	12.7
4	A4	0.492613	8006740318	2145909	Intergenic_2090_2145754_2145990	65.7
4	A5	0.239765	8006740329	2264464	Intergenic_2203_2264387_2264549	47.5
4	A6	0.343929	8006741102	54211	Intergenic_49_54098_54277	n/a
4	A7	0.72102	8006741105	558300	Intergenic_563_558084_558372	75
4	A8	0.691093	8006741087	579166	Intergenic_580_579160_579273	5.3
4	A9	0.859411	8006741082	588539	Intergenic_589_588205_588573	90.8
4	B1	0.390579	8006741079	1610893	Intergenic_1594_1610760_1610943	72.7
4	B10	n/a	BLANK
4	B11	0.311321	8006740875	859389	Intergenic_868_859178_859417	88.3
4	B12	0.23413	8006740881	1313448	Intergenic_1309_1313426_1313619	11.4
4	B2	0.564065	8006741067	1800518	Intergenic_1778_1800398_1800531	90.2
4	B3	0.558871	8006741086	1998734	Intergenic_1954_1998669_1998864	33.3
4	B4	0.567282	8006741042	2012992	Intergenic_1966_2012972_2013179
4	B5	0.316667	8006741064	2191127	Intergenic_2131_2191084_2191263	24
4	B6	0.399675	8006740876	97492	Intergenic_86_97371_97715	35.2
4	B7	0.254993	8006740877	291141	Intergenic_307_290898_291343	54.6
4	B8	0.589082	8006740905	340678	Intergenic_355_340675_340992	0.9
4	B9	n/a	BLANK
4	C1	2.02626	8006740901	1663442	Intergenic_1649_1663414_1663593	15.6
4	C10	0.152466	8006740951	2200858	Intergenic_2138_2200775_2200968	43
4	C11	0.390295	8006740993	2214806	Intergenic_2152_2214719_2214842	70.7
4	C12	0.23782	8006740991	2342305	Intergenic_2288_2342145_2342372	70.5
4	C2	0.585087	8006740882	2259394	Intergenic_2198_2259227_2259560	50.2
4	C3	0.373251	8006740909	2357794	Intergenic_2301_2357173_2357842	92.8
4	C4	0.255876	8006740920	2489945	Intergenic_2422_2489400_2490016	88.5
4	C5	0.586361	8006740845	2562876	Intergenic_2496_2562660_2563067	53.1
4	C6	0.262676	8006741002	818274	Intergenic_817_818272_818921	0.3
4	C7	0.208882	8006740967	1600526	Intergenic_1586_1600244_1600756	55.1
4	C8	0.0689519	8006740968	2045101	Intergenic_1998_2044761_2045129	92.4
4	C9	0.175501	8006740962	2193269	Intergenic_2133_2193239_2193369	23.1
4	D1	0.754797	8006740957	2576495	Intergenic_2507_2576492_2576658	1.8
4	D10	0.124981	8006740664	2117431	Intergenic_2065_2117344_2117645	28.9
4	D11	0.106337	8006740703	2316978	Intergenic_2263_2316842_2317024	74.7
4	D12	0.335181	8006740688	2640851	Intergenic_2567_2640648_2640976	61.9
4	D2	0.256196	8006740751	393059	Intergenic_409_392969_393100	68.7
4	D3	0.429338	8006740769	818438	Intergenic_817_818272_818921	25.6
4	D4	0.183063	8006740826	2438470	Intergenic_2370_2437975_2438544	87
4	D5	0.143618	8006740811	2556753	Intergenic_2489_2556440_2556834	79.4
4	D6	0.462024	8006740757	2636008	Intergenic_2562_2635924_2636096	48.8
4	D7	0.274285	8006740697	246066	Intergenic_265_245975_246172	46.2
4	D8	0.42571	8006740655	408150	Intergenic_426_408149_408260	0.9
4	D9	0.049212	8006740657	2075283	Intergenic_2022_2075074_2075440	57.1
4	E1	0.41916	8006741584	860401	Intergenic_870_860274_860489	59.1
4	E10	0.162517	8006741986	1029267	Intergenic_1040_1029238_1029485	11.7
4	E11	0.271318	8006742014	1244352	Intergenic_1244_1244179_1244446	64.8
4	E12	0.0712484	8006742011	1441181	Intergenic_1430_1440943_1441224	84.7
4	E2	0.546207	8006741517	947278	Intergenic_953_947126_947318	79.2
4	E3	0.487402	8006741538	1557517	Intergenic_1555_1557478_1557626	26.4
4	E4	0.474768	8006741554	2006003	Intergenic_1960_2005943_2006043	60
4	E5	0.233798	8006741525	2035263	Intergenic_1985_2035179_2035391	39.6
4	E6	-0.0139822	8006741556	2133328	Intergenic_2079_2133069_2134133	24.3
4	E7	0.3887	8006741540	2428486	Intergenic_2364_2428378_2428488	98.2
4	E8	0.193412	8006741506	2654054	Intergenic_2573_2653899_2654284	40.3
4	E9	0.138165	8006742004	416497	Intergenic_433_416055_416526	93.8
4	F1	0.487388	8006742016	1737926	Intergenic_1722_1737809_1738842	11.3
4	F10	0.188288	8006741944	572645	Intergenic_574_572304_572679	90.9
4	F11	0.14703	8006741931	872005	Intergenic_880_871833_872258	40.5
4	F12	0.243414	8006741903	2400166	Intergenic_2342_2400021_2400191	85.3
4	F2	0.29061	8006742042	2316980	Intergenic_2263_2316842_2317024	75.8
4	F3	0.416815	8006741429	212924	Intergenic_212_212770_213428	23.4
4	F4	0.137091	8006741418	331755	Intergenic_346_331717_331863	26
4	F5	0.415044	8006741416	371467	Intergenic_387_371230_371741	46.4
4	F6	0.436825	8006741483	745786	Intergenic_752_745665_745897	52.2
4	F7	0.484391	8006741430	847202	Intergenic_855_846868_847258	85.6
4	F8	0.231	8006741478	861661	Intergenic_872_861533_862150	20.7
4	F9	0.275068	8006741411	1602263	Intergenic_1588_1602250_1602424	7.5
4	G1	1.3553	8006741974	2454612	Intergenic_2389_2454551_2454766	28.4
4	G10	0.101995	8006741220	458505	Intergenic_473_458396_458589	56.5
4	G11	0.218403	8006741257	588438	Intergenic_589_588205_588573	63.3
4	G12	0.0904937	8006741312	625586	Intergenic_627_625493_625619	73.8
4	G2	0.66917	8006741890	2662319	Intergenic_2580_2661955_2662469
4	G3	0.844594	8006741385	272828	Intergenic_291_272808_273025	9.2
4	G4	0.588924	8006741325	371302	Intergenic_387_371230_371741	14.1
4	G5	0.481028	8006741373	424899	Intergenic_440_424814_425049	36.2
4	G6	0.587235	8006741375	897856	Intergenic_907_897726_897887	80.7
4	G7	0.580456	8006741330	1825374	Intergenic_1801_1825323_1825548	22.7
4	G8	0.59008	8006741341	2252283	Intergenic_2190_2251916_2252288	98.7
4	G9	0.885271	8006741382	2733073	Intergenic_2650_2733044_2733446	7.2
4	H1	1.41671	8006741311	634957	Intergenic_633_634934_635058	18.5
4	H10	0.39619	8006741808	2185635	Intergenic_2125_2185477_2185878	39.4
4	H11	0.605027	8006741825	2545109	Intergenic_2474_2544606_2545145	93.3
4	H12	0.20882	8006741145	80186	Intergenic_74_80088_80241	64.1
4	H2	0.726789	8006741227	798924	Intergenic_802_798799_798939	89.3
4	H3	1.23386	8006741292	1346450	Intergenic_1344_1346281_1346473	88
4	H4	1.52105	8006741297	1423694	Intergenic_1415_1423605_1423815	42.4
4	H5	0.280453	8006741289	2038090	Intergenic_1991_2038011_2038141	60.8
4	H6	0.675644	8006741239	2414678	Intergenic_2354_2414482_2414688	95.1
4	H7	0.454568	8006741862	80216	Intergenic_74_80088_80241	83.7
4	H8	0.684835	8006741880	431424	Intergenic_446_431214_431567	59.5
4	H9	0.484394	8006741868	1622593	Intergenic_1608_1622395_1622729	59.3
5	A1	0.699611	8006741184	1248478	Intergenic_1248_1248348_1248511	79.8
5	A10	0.563446	8006741733	2640835	Intergenic_2567_2640648_2640976	57
5	A11	0.594585	8006741634	3189	Intergenic_2_2735_3312	78.7
5	A12	0.357908	8006741641	423148	Intergenic_438_422854_423280	69
5	A2	0.304531	8006741202	1471190	Intergenic_1468_1471161_1471322	18
5	A3	0.857955	8006741175	1927305	Intergenic_1882_1927276_1927655	7.7
5	A4	1.07126	8006741186	2439106	Intergenic_2371_2439025_2439400	21.6
5	A5	0.843669	8006741208	2597602	Intergenic_2528_2597563_2597713	26
5	A6	0.857621	8006741741	860305	Intergenic_870_860274_860489	14.4
5	A7	0.916125	8006741786	1065212	Intergenic_1071_1065028_1065234	89.3
5	A8	0.879891	8006741764	2519026	Intergenic_2446_2518819_2519084	78.1
5	A9	0.650881	8006741762	2594212	Intergenic_2523_2594176_2594306	27.7
5	B1	0.590279	8006741658	632009	Intergenic_631_631826_632158	55.1
5	B10	0.506131	8006549994	440421	Intergenic_453_440267_440429	95.1
5	B11	0.103459	8006550006	449894	Intergenic_464_449789_449976	56.1
5	B12	0.42342	8006549987	629176	Intergenic_630_628358_629179	99.6
5	B2	0.475573	8006741607	1209546	Intergenic_1211_1209452_1209786	28.1
5	B3	0.607476	8006741670	2013166	Intergenic_1966_2012972_2013179	93.7
5	B4	0.514857	8006741664	2114293	Intergenic_2062_2114109_2114325	85.2
5	B5	0.55286	8006741690	2400169	Intergenic_2342_2400021_2400191	87.1
5	B6	0.662297	8006741676	2475591	Intergenic_2410_2475369_2475639	82.2
5	B7	n/a	BLANK
5	B8	0.411594	8006741696	2502275	Intergenic_2432_2502175_2502464	34.6
5	B9	0.483777	8006550038	315629	Intergenic_329_315482_315801	46.1
5	C1	0.687989	8006550080	1824656	Intergenic_1800_1824593_1824749	40.4
5	C10	0.660035	8006550152	1313617	Intergenic_1309_1313426_1313619
5	C11	0.673713	8006550147	1386063	Intergenic_1378_1385947_1386227	41.4
5	C12	0.467988	8006550119	1960084	Intergenic_1916_1959966_1960099	88.7
5	C2	0.793136	8006550056	2360239	Intergenic_2303_2360153_2360499
5	C3	0.885732	8006549993	2535017	Intergenic_2463_2534966_2535131	30.9
5	C4	0.621972	800655010	n/a	ambiguous or missing barcode	n/a
5	C5	0.643684	8006550014	2561372	Intergenic_2493_2561220_2561492	55.9
5	C6	0.776638	8006550015	2617744	Intergenic_2548_2617657_2618050	22.1
5	C7	0.549786	8006550116	228602	Intergenic_246_228293_229273
5	C8	0.654298	8006550127	625028	Intergenic_626_624994_625366	9.1
5	C9	0.648417	8006550138	628930	Intergenic_630_628358_629179	69.7
5	D1	0.419488	800655108	n/a	ambiguous or missing barcode	n/a
5	D10	0.595429	8006549955	2484681	Intergenic_2417_2484666_2485108	3.4
5	D11	0.562701	8006549925	2489722	Intergenic_2422_2489400_2490016	52.3
5	D12	0.577139	8006549938	2564782	Intergenic_2498_2564629_2564802	88.4
5	D2	0.375813	8006550129	2535082	Intergenic_2463_2534966_2535131	70.3
5	D3	0.531873	8006549980	32354	Intergenic_28_32169_32359	97.4
5	D4	0.837415	8006549964	271788	Intergenic_290_271658_271841	71
5	D5	0.65038	8006549967	1737924	Intergenic_1722_1737809_1738842	11.1
5	D6	0.891014	8006549951	1832867	Intergenic_1811_1832769_1832895	77.8
5	D7	0.672016	8006549971	1908219	Intergenic_1868_1908065_1908283	70.6
5	D8	0.882357	8006549921	1927303	Intergenic_1882_1927276_1927655	7.1
5	D9	0.582608	8006549956	1996089	Intergenic_1951_1996072_1996291	7.8
5	E1	0.219166	8006549913	2692363	Intergenic_2613_2691711_2692384	96.9
5	E10	0.64272	8006550470	2206696	Intergenic_2144_2206691_2207032	1.5
5	E11	0.624956	8006550537	2286686	Intergenic_2226_2286583_2286703	85.8
5	E12	0.586242	8006550422	628887	Intergenic_630_628358_629179	64.4
5	E2	0.614303	8006549914	2705415	Intergenic_2625_2705393_2705950	3.9
5	E3	0.61838	8006550488	395904	Intergenic_412_395842_396023	34.3
5	E4	0.884322	8006550549	606220	Intergenic_608_606101_606595	24.1
5	E5	0.694736	8006550513	872221	Intergenic_880_871833_872258
5	E6	0.720522	8006550516	914990	Intergenic_924_914726_915021	89.5
5	E7	0.670873	8006550538	1080573	Intergenic_1087_1080405_1080622	77.4
5	E8	0.706677	8006550532	1211816	Intergenic_1213_1211763_1211966	26.1
5	E9	0.753974	8006550471	1825366	Intergenic_1801_1825323_1825548	19.1
5	F1	0.512837	8006550373	2430344	Intergenic_2365_2430271_2430421	48.7
5	F10	0.51471	8006550298	1539227	Intergenic_1534_1539141_1539411	31.9
5	F11	0.534637	8006550303	2431953	Intergenic_2367_2431816_2431954	99.3
5	F12	0.585781	8006549707	43620	Intergenic_37_43616_43898	1.4
5	F2	0.548103	8006549866	35442	Intergenic_29_34952_35492	90.7
5	F3	0.495777	8006549806	531050	Intergenic_537_530911_531374	30
5	F4	0.473255	8006549831	724084	Intergenic_717_724035_724160	39.2
5	F5	0.370791	8006549860	2019020	Intergenic_1972_2018541_2019303	62.9
5	F6	0.781728	8006549794	2319351	Intergenic_2266_2319187_2319390	80.8
5	F7	0.681135	8006550357	498294	Intergenic_508_498268_498564	8.8
5	F8	0.584127	8006550341	872087	Intergenic_880_871833_872258	59.8
5	F9	0.623997	8006550337	1132369	Intergenic_1143_1132306_1132465	39.6
5	G1	1.21205	8006549716	236995	Intergenic_256_236888_237031	74.8
5	G10	0.673882	8006550249	572635	Intergenic_574_572304_572679	88.3
5	G11	0.73152	8006550177	582802	Intergenic_582_582682_582932	48
5	G12	0.538734	8006550270	1758445	Intergenic_1740_1757692_1758681	76.1
5	G2	0.810519	8006549767	431381	Intergenic_446_431214_431567	47.3
5	G3	0.865212	8006549746	1113826	Intergenic_1125_1113539_1114074	53.6
5	G4	1.09599	8006549735	2157749	Intergenic_2101_2157631_2157796	71.5
5	G5	1.37962	8006550241	245101	Intergenic_264_245040_245212
5	G6	1.53595	8006550261	422549	Intergenic_437_422394_422661	58.1
5	G7	n/a	BLANK
5	G8	1.24597	8006550206	458510	Intergenic_473_458396_458589	59.1
5	G9	0.797792	8006550187	572604	Intergenic_574_572304_572679	80
5	H1	0.766765	8006550260	1894770	Intergenic_1855_1894568_1894894	62
5	H10	0.75886	8006549612	2380698	Intergenic_2323_2380684_2380921	5.9
5	H11	0.712672	8006549650	2391199	Intergenic_2333_2391134_2391513
5	H12	0.29412	8006549672	2391208	Intergenic_2333_2391134_2391513	19.5
5	H2	0.281948	8006550211	2556520	Intergenic_2489_2556440_2556834	20.3
5	H3	1.08946	8006549604	291067	Intergenic_307_290898_291343	38
5	H4	0.609035	8006549695	582867	Intergenic_582_582682_582932	74
5	H5	0.666019	8006549691	791766	Intergenic_797_791705_791807
5	H6	1.35159	8006549655	890189	Intergenic_898_890108_890305	41.1
5	H7	0.758612	8006549625	1058883	Intergenic_1065_1058761_1059002	50.6
5	H8	1.32869	8006549665	1187550	Intergenic_1194_1187290_1187734	58.6
5	H9	0.779638	8006549671	2127462	Intergenic_2074_2127289_2127571
6	A1	0.609097	8006547735	38952	Intergenic_31_38893_39307	14.3
6	A10	0.641185	8006548587	2414645	Intergenic_2354_2414482_2414688	79.1
6	A11	0.546584	8006548620	857292	Intergenic_864_857286_857429	4.2
6	A12	0.141062	8006548605	1619305	Intergenic_1603_1619259_1619461	22.8
6	A2	0.683044	8006547732	192676	Intergenic_196_192505_192732	75.3
6	A3	0.664198	8006547709	371608	Intergenic_387_371230_371741	74
6	A4	0.632642	8006547739	724088	Intergenic_717_724035_724160	42.4
6	A5	0.600077	8006547697	1244279	Intergenic_1244_1244179_1244446	37.5
6	A6	1.01527	8006547706	1672696	Intergenic_1657_1672589_1672905	33.9
6	A7	0.555343	8006547714	1878019	Intergenic_1843_1877972_1878144	27.3
6	A8	0.476737	8006547734	1923475	Intergenic_1880_1923461_1923811
6	A9	0.557156	8006547768	2334255	Intergenic_2281_2334234_2334406	12.2
6	B1	0.530961	8006548194	906315	Intergenic_918_906065_906391	76.7
6	B10	1.17231	8006548524	257831	Intergenic_276_257687_257951	54.5
6	B11	0.663232	8006548532	342535	Intergenic_358_342452_342651	41.7
6	B12	-0.198056	8006548476	538669	Intergenic_543_538501_539156	25.6
6	B2	1.71992	8006548172	1080516	Intergenic_1087_1080405_1080622
6	B3	1.35418	8006548246	1118305	Intergenic_1127_1118128_1118352	79
6	B4	1.30284	8006548248	2095473	Intergenic_2041_2095441_2095555	28.1
6	B5	1.44882	8006548227	2237847	Intergenic_2174_2237553_2237957	72.8
6	B6	0.907217	8006548181	2561268	Intergenic_2493_2561220_2561492	17.6
6	B7	0.961689	8006548178	2561409	Intergenic_2493_2561220_2561492
6	B8	1.10225	8006548209	2723112	Intergenic_2638_2722794_2723160
6	B9	1.16644	8006548534	422938	Intergenic_438_422854_423280	19.7
6	C1	0.345889	8006548512	803555	Intergenic_806_803497_803647	38.7
6	C10	0.610287	8006548150	484977	Intergenic_494_484965_485130	7.3
6	C11	0.624066	8006548073	858538	Intergenic_867_858465_858565	73
6	C12	-0.130376	8006548108	1066086	Intergenic_1072_1065907_1066339	41.4
6	C2	0.940937	8006548451	1065915	Intergenic_1072_1065907_1066339	1.9
6	C3	1.94968	8006548504	1539362	Intergenic_1534_1539141_1539411	81.9
6	C4	1.21349	8006548486	2136644	Intergenic_2080_2135901_2136872
6	C5	0.71745	8006547866	1467240	Intergenic_1463_1467208_1467348	22.9
6	C6	0.788811	8006547783	1870877	Intergenic_1836_1870740_1870914	78.7
6	C7	0.542942	8006547851	2360742	Intergenic_2304_2360689_2360805	45.7
6	C8	0.885611	8006548107	88465	Intergenic_83_87787_88487	96.9
6	C9	0.753634	8006548091	97684	Intergenic_86_97371_97715	91
6	D1	0.462183	8006548156	1281506	Intergenic_1279_1281349_1281560	74.4
6	D10	0.942439	8006547996	518355	Intergenic_526_518149_518426	74.4
6	D11	0.685674	8006548060	572386	Intergenic_574_572304_572679	21.9
6	D12	-0.162864	8006548007	626534	Intergenic_628_626511_626675	14
6	D2	1.85657	8006548127	2253235	Intergenic_2191_2253075_2253237	98.8
6	D3	1.29359	8006548434	17608	Intergenic_15_17497_17726	48.5
6	D4	1.16255	8006548362	385347	Intergenic_399_385199_385553	41.8
6	D5	1.09998	8006548445	1190681	Intergenic_1195_1190375_1190973	51.2
6	D6	0.660668	8006548441	2368048	Intergenic_2312_2368006_2368162	26.9
6	D7	1.13787	8006548421	2640720	Intergenic_2567_2640648_2640976	22
6	D8	0.935486	8006547976	43802	Intergenic_37_43616_43898	66
6	D9	0.905554	8006548022	192672	Intergenic_196_192505_192732	73.6
6	E1	0.146803	8006548029	886961	Intergenic_893_886756_886989	88
6	E10	0.652999	8006548258	745253	Intergenic_751_745028_745271	92.6
6	E11	1.14396	8006548274	1287142	Intergenic_1284_1286946_1287254	63.6
6	E12	-0.0966081	8006548294	1600430	Intergenic_1586_1600244_1600756	36.3
6	E2	0.339179	8006548048	1287145	Intergenic_1284_1286946_1287254	64.6
6	E3	1.5628	8006548005	1622599	Intergenic_1608_1622395_1622729	61.1
6	E4	1.48597	8006548056	2133249	Intergenic_2079_2133069_2134133
6	E5	n/a	BLANK
6	E6	1.08246	8006547978	2545111	Intergenic_2474_2544606_2545145	93.7
6	E7	0.81679	8006548288	1536	Intergenic_1_1403_1603	66.5
6	E8	0.690199	8006548287	10658	Intergenic_9_10529_10684	83.2
6	E9	0.979744	8006548284	416115	Intergenic_433_416055_416526	12.7
6	F1	-0.151557	8006548316	1875005	Intergenic_1840_1874878_1875008	97.7
6	F10	0.81489	8006547899	1918327	Intergenic_1876_1918004_1918518	62.8
6	F11	0.626369	8006547952	2225900	Intergenic_2164_2225521_2226034	73.9
6	F12	-0.081931	8006547946	2357372	Intergenic_2301_2357173_2357842	29.7
6	F2	0.591724	8006548303	2357830	Intergenic_2301_2357173_2357842	98.2
6	F3	1.25209	8006548302	2414649	Intergenic_2354_2414482_2414688	81.1
6	F4	1.18626	8006548260	2562459	Intergenic_2495_2562276_2562515	76.6
6	F5	n/a	BLANK
6	F6	0.846235	8006548307	2596295	Intergenic_2526_2596267_2596462	14.4
6	F7	1.33309	8006547911	498532	Intergenic_508_498268_498564	89.2
6	F8	1.05067	8006547957	606243	Intergenic_608_606101_606595	28.7
6	F9	0.985611	8006547889	1846714	Intergenic_1822_1846234_1846771	89.4
6	G1	0.49579	8006547962	2723114	Intergenic_2638_2722794_2723160	87.4
6	G10	0.338822	8006548660	1043754	Intergenic_1053_1043617_1043873	53.5
6	G11	0.55329	8006548721	860405	Intergenic_870_860274_860489
6	G12	0.511637	8006548661	2315776	Intergenic_2260_2315365_2315804	93.6
6	G2	0.585446	8006548818	87809	Intergenic_83_87787_88487	3.1
6	G3	0.753144	8006548814	544207	Intergenic_548_544097_544265	65.5
6	G4	0.812299	8006548828	613502	Intergenic_616_613469_613641	19.2
6	G5	0.858775	8006548752	626585	Intergenic_628_626511_626675	45.1
6	G6	0.381095	8006548741	712189	Intergenic_706_712093_712205	85.7
6	G7	0.914539	8006548785	1014501	Intergenic_1025_1014240_1014674	60.1
6	G8	0.996351	8006548825	1586491	Intergenic_1579_1586461_1586607	20.5
6	G9	0.938788	8006548698	264388	Intergenic_284_264215_264391	98.3
6	H1	0.618015	8006548662	52810	ambiguous or missing barcode	n/a
6	H10	1.03844	8006549000	538703	Intergenic_543_538501_539156	30.8
6	H11	0.580712	8006548945	634981	Intergenic_633_634934_635058	37.9
6	H12	0.523416	8006548934	1569517	Intergenic_1564_1569390_1569538	85.8
6	H2	0.711757	8006549028	606118	Intergenic_608_606101_606595	3.4
6	H3	0.822525	8006549068	1104319	Intergenic_1114_1104250_1104367	59
6	H4	0.752255	8006549080	1909914	Intergenic_1869_1909784_1909952	77.4
6	H5	0.0706747	8006549098	1927417	Intergenic_1882_1927276_1927655	37.2
6	H6	1.15337	8006549038	2134058	Intergenic_2079_2133069_2134133
6	H7	1.23165	8006549107	2550474	Intergenic_2483_2550325_2550627	49.3
6	H8	1.39472	8006548973	229062	Intergenic_246_228293_229273	78.5
6	H9	1.0358	8006548936	427629	Intergenic_442_427522_427662	76.4
7	A1	0.953617	8006548971	1738740	Intergenic_1722_1737809_1738842	90.1
7	A10	0.840119	8006549564	861858	Intergenic_872_861533_862150	52.7
7	A11	1.01924	8006549505	1707263	Intergenic_1691_1707144_1707357	55.9
7	A12	0.682761	8006549574	1780635	Intergenic_1760_1780579_1780774	28.7
7	A2	0.804841	8006548998	2457697	Intergenic_2393_2457504_2457736
7	A3	1.10589	8006548930	2564768	Intergenic_2498_2564629_2564802	80.3
7	A4	0.764771	8006548856	672054	Intergenic_664_671888_672130	68.6
7	A5	0.919633	8006548912	899156	Intergenic_908_899073_899216	58
7	A6	1.22245	8006548914	2492626	Intergenic_2424_2492579_2492748	27.8
7	A7	0.985896	8006549570	209163	Intergenic_209_209112_209272	31.9
7	A8	1.0029	8006549517	396502	Intergenic_413_396303_396592	68.9
7	A9	0.926527	8006549547	397926	Intergenic_415_397818_397987	63.9
7	B1	1.0248	8006549552	1783764	Intergenic_1763_1783697_1783815	56.8
7	B10	0.968945	8006549434	1058874	Intergenic_1065_1058761_1059002	46.9
7	B11	0.78938	8006549423	2016593	Intergenic_1969_2016468_2016695	55.1
7	B12	0.876496	8006549483	2219901	Intergenic_2158_2219809_2220014	44.9
7	B2	0.736966	8006549572	2216147	Intergenic_2155_2216111_2216257
7	B3	0.832367	8006549513	2368052	Intergenic_2312_2368006_2368162	29.5
7	B4	1.23315	8006549515	2454584	Intergenic_2389_2454551_2454766	15.3
7	B5	1.02088	8006549553	2573981	Intergenic_2505_2573667_2574062	79.5
7	B6	0.98984	8006549583	2641194	Intergenic_2568_2641121_2641314	37.8
7	B7	0.689725	8006549531	2657750	Intergenic_2576_2657498_2657774	91.3
7	B8	0.824709	8006549535	2733178	Intergenic_2650_2733044_2733446	33.3
7	B9	0.724351	8006549494	628667	Intergenic_630_628358_629179	37.6
7	C1	0.928674	8006549398	1585591	Intergenic_1578_1585239_1585629
7	C10	0.639602	8006549163	1627718	Intergenic_1615_1627558_1627886	48.8
7	C11	0.764802	8006549201	2252126	Intergenic_2190_2251916_2252288	56.5
7	C12	0.729532	8006549198	2649367	Intergenic_2570_2649352_2649459	14
7	C2	0.77145	8006549341	1622544	Intergenic_1608_1622395_1622729	44.6
7	C3	1.23573	8006549337	2360799	Intergenic_2304_2360689_2360805	94.8
7	C4	0.988539	8006549226	1832772	Intergenic_1811_1832769_1832895	2.4
7	C5	0.99025	8006549220	2649371	Intergenic_2570_2649352_2649459	17.8
7	C6	0.87432	8006549270	2656543	Intergenic_2575_2656314_2656567	90.5
7	C7	0.799001	8006549122	860454	Intergenic_870_860274_860489
7	C8	n/a	BLANK
7	C9	0.975017	8006549154	1262997	Intergenic_1261_1262881_1263252	31.3
7	D1	1.11622	8006550958	1622597	Intergenic_1608_1622395_1622729	60.5
7	D10	0.374843	8006551484	495135	Intergenic_503_494700_495253	78.7
7	D11	0.562287	8006551509	576525	Intergenic_577_576373_576599	67.3
7	D12	0.648085	8006551427	695255	Intergenic_690_695176_695295	66.4
7	D2	1.48218	8006551023	2245720	Intergenic_2182_2245643_2245758	67
7	D3	0.882842	8006551018	2594473	Intergenic_2524_2594433_2594541	37
7	D4	0.910224	8006550808	1525491	Intergenic_1519_1525449_1525573	33.9
7	D5	0.734119	8006550700	88286	Intergenic_83_87787_88487	71.3
7	D6	0.862219	8006550740	497430	Intergenic_506_497387_497498	38.7
7	D7	0.810873	8006550736	847134	Intergenic_855_846868_847258	68.2
7	D8	0.798963	8006550692	1730787	Intergenic_1717_1730671_1730791	96.7
7	D9	0.985347	8006551459	460933	Intergenic_474_460831_460955	82.3
7	E1	1.27431	8006551492	731815	Intergenic_734_731697_731963	44.4
7	E10	0.860356	8006550604	1373075	Intergenic_1369_1373073_1373284	0.9
7	E11	0.613345	8006550649	1580469	Intergenic_1575_1580012_1580511	91.6
7	E12	0.457464	8006550581	1795512	Intergenic_1773_1795280_1795834	41.9
7	E2	0.977033	8006551425	1290343	Intergenic_1286_1290123_1290362	92.1
7	E3	n/a	N/A
7	E4	1.2247	8006551518	1623218	Intergenic_1609_1623018_1623262	82
7	E5	0.661329	8006551499	2377102	Intergenic_2321_2377018_2377128	76.4
7	E6	1.11402	8006551475	2489913	Intergenic_2422_2489400_2490016	83.3
7	E7	0.99455	8006550603	350780	Intergenic_365_350752_351002	11.2
7	E8	0.831161	8006550605	527509	Intergenic_532_527345_527532	87.7
7	E9	0.959613	8006550574	692096	Intergenic_687_691994_692156
7	F1	1.4153	8006550655	2133378	Intergenic_2079_2133069_2134133	29
7	F10	0.543016	8006555986	1540155	Intergenic_1535_1540129_1540452	8
7	F11	0.589897	8006555957	2259431	Intergenic_2198_2259227_2259560	61.3
7	F12	0.513393	8006555952	2626724	Intergenic_2557_2626698_2626805	24.3
7	F2	1.53334	8006551361	145582	Intergenic_132_145302_145606
7	F3	0.898283	8006551423	1386107	Intergenic_1378_1385947_1386227	57.1
7	F4	1.45952	8006551399	2275634	Intergenic_2215_2275423_2275677
7	F5	0.940031	8006551363	2401838	Intergenic_2343_2401818_2401934	17.2
7	F6	0.451972	8006551404	2571990	Intergenic_2504_2571951_2572109	24.7
7	F7	0.836113	8006555976	872213	Intergenic_880_871833_872258	89.4
7	F8	0.945363	8006556029	882457	Intergenic_890_882249_882628	54.9
7	F9	0.694208	8006555968	1459572	Intergenic_1454_1459522_1459626	48.1
7	G1	1.8373	8006551211	1066216	Intergenic_1072_1065907_1066339	71.5
7	G10	0.573042	8006551055	1458420	Intergenic_1452_1458346_1458467	61.2
7	G11	0.454022	8006551083	2088395	Intergenic_2034_2088360_2088540	19.4
7	G12	0.552707	8006551058	2454656	Intergenic_2389_2454551_2454766	48.8
7	G2	n/a	N/A
7	G3	1.20821	8006551212	2244441	Intergenic_2180_2244351_2244462	81.1
7	G4	0.873418	8006551198	2563380	Intergenic_2497_2563194_2563656	40.3
7	G5	0.812868	8006551041	35226	Intergenic_29_34952_35492	50.7
7	G6	1.26525	8006551119	101088	Intergenic_88_101048_101214	24.1
7	G7	0.895563	8006551079	393063	Intergenic_409_392969_393100	71.8
7	G8	1.05355	8006551134	628376	Intergenic_630_628358_629179	2.2
7	G9	0.678397	8006551102	1287120	Intergenic_1284_1286946_1287254	56.5
7	H1	1.28822	8006542105	1539294	Intergenic_1534_1539141_1539411	56.7
7	H10	0.699301	8006542005	736063	Intergenic_741_736058_736390	1.5
7	H11	n/a	BLANK
7	H12	-0.28894	8006541978	1041213	Intergenic_1051_1041090_1041500	30
7	H2	1.02396	8006542076	1627600	Intergenic_1615_1627558_1627886	12.8
7	H3	0.809257	8006542110	1698878	Intergenic_1683_1698826_1698967	36.9
7	H4	1.28547	8006542097	1758474	Intergenic_1740_1757692_1758681	79.1
7	H5	1.02448	8006542068	2407096	Intergenic_2347_2407009_2407603	14.6
7	H6	1.22685	8006542025	2466202	Intergenic_2402_2466001_2466243	83.1
7	H7	0.867987	8006541977	149470	Intergenic_136_149311_149540	69.4
7	H8	0.99742	8006541998	569480	Intergenic_572_569355_569732	33.2
7	H9	0.832945	8006541935	628674	Intergenic_630_628358_629179	38.5
8	A1	0.306713	8006541970	1222739	Intergenic_1222_1222717_1222858	15.6
8	A10	0.429855	8006542317	914815	Intergenic_924_914726_915021	30.2
8	A11	0.289739	8006542279	221639	Intergenic_241_221347_221667	91.3
8	A12	0.0623584	8006542263	547536	Intergenic_551_547306_547558	91.3
8	A2	0.499891	8006542011	2035261	Intergenic_1985_2035179_2035391	38.7
8	A3	0.509872	8006541999	2274279	Intergenic_2214_2274099_2274357	69.8
8	A4	0.328459	8006541964	2561261	Intergenic_2493_2561220_2561492
8	A5	0.508041	8006541986	2665394	Intergenic_2585_2665263_2665459	66.8
8	A6	0.458068	8006542390	35273	Intergenic_29_34952_35492	59.4
8	A7	0.646316	8006542337	411547	Intergenic_429_411447_411634	53.5
8	A8	0.699458	8006542334	480428	Intergenic_490_480284_480631	41.5
8	A9	0.372449	8006542316	542758	Intergenic_547_542697_542911	28.5
8	B1	0.560242	8006542221	988014	Intergenic_997_987903_988075	64.5
8	B10	0.433078	8006542142	628866	Intergenic_630_628358_629179	61.9
8	B11	0.520868	8006542130	1287063	Intergenic_1284_1286946_1287254	38
8	B12	0.693931	8006542207	1324822	Intergenic_1321_1324757_1324869	58
8	B2	0.41611	8006542276	1028448	Intergenic_1039_1028405_1028517	38.4
8	B3	0.290549	8006542231	1310227	Intergenic_1304_1310079_1310296	68.2
8	B4	0.404516	8006542222	1358716	Intergenic_1356_1358661_1359014	15.6
8	B5	0.546058	8006542240	1737946	Intergenic_1722_1737809_1738842	13.3
8	B6	0.454189	8006542302	718210	OG1RF_10683 (map, family 65 glycosyl hydrolase)	n/a
8	B7	0.472064	8006542281	2129348	Intergenic_2076_2129338_2129450	8.9
8	B8	0.792316	8006542236	2317004	Intergenic_2263_2316842_2317024	89
8	B9	0.42144	8006542248	2357355	Intergenic_2301_2357173_2357842	27.2
8	C1	0.506585	8006542124	2452256	Intergenic_2386_2452182_2452324	52.1
8	C10	0.423815	8006542743	1427459	Intergenic_1417_1427310_1427493	81.4
8	C11	0.430144	8006542741	1611816	Intergenic_1595_1611781_1611885	33.7
8	C12	0.329431	8006542742	1773383	Intergenic_1756_1773250_1773385	98.5
8	C2	0.206812	8006542804	228710	Intergenic_246_228293_229273	42.6
8	C3	0.0365389	8006542789	861860	Intergenic_872_861533_862150	53
8	C4	0.333498	8006542790	1480313	Intergenic_1474_1480180_1480335	85.8
8	C5	0.326718	8006542836	2292898	Intergenic_2233_2292697_2292931	85.9
8	C6	0.893647	8006542861	2489917	Intergenic_2422_2489400_2490016	83.9
8	C7	1.06995	8006542711	145560	Intergenic_132_145302_145606	84.9
8	C8	0.480096	8006542739	228695	Intergenic_246_228293_229273	41
8	C9	0.375157	8006542701	1290229	Intergenic_1286_1290123_1290362	44.4
8	D1	0.491866	8006542652	97473	Intergenic_86_97371_97715	29.7
8	D10	0.669903	8006542435	28782	Intergenic_25_28743_28890	26.5
8	D11	0.459691	8006542472	260506	Intergenic_280_260386_260541	77.4
8	D12	0.871229	8006542475	2215471	Intergenic_2154_2215187_2215471	100
8	D2	0.375658	8006542644	1956609	Intergenic_1914_1956563_1956668	43.8
8	D3	0.370584	8006542667	2288574	Intergenic_2228_2288388_2288665	67.1
8	D4	0.503746	8006542499	991101	Intergenic_1000_991027_991262	31.5
8	D5	n/a	BLANK
8	D6	n/a	BLANK
8	D7	0.384053	8006542505	1294318	Intergenic_1291_1294283_1294419	25.7
8	D8	0.713655	8006542546	1691656	Intergenic_1677_1691563_1691893	28.2
8	D9	0.724224	8006542577	2521649	Intergenic_2450_2521589_2521836	24.3
8	E1	0.361472	8006540480	74188	Intergenic_64_73881_74426
8	E10	0.337216	8006540217	2586623	Intergenic_2518_2586550_2586654	70.2
8	E11	0.774232	8006540280	2618441	Intergenic_2550_2618340_2618801	21.9
8	E12	0.127388	8006540192	267087	Intergenic_286_267001_267125
8	E2	0.245045	8006540441	423041	Intergenic_438_422854_423280	43.9
8	E3	0.263427	8006540306	272907	Intergenic_291_272808_273025	45.6
8	E4	0.399438	8006540328	628596	Intergenic_630_628358_629179	29
8	E5	0.211778	8006540327	818592	Intergenic_817_818272_818921	49.3
8	E6	0.827993	8006540336	914817	Intergenic_924_914726_915021	30.8
8	E7	0.70477	8006540374	1654424	Intergenic_1642_1654298_1654611	40.3
8	E8	0.887501	8006540357	2157753	Intergenic_2101_2157631_2157796	73.9
8	E9	0.763628	8006540286	374912	Intergenic_391_374662_374938	90.6
8	F1	0.345608	8006540176	1427344	Intergenic_1417_1427310_1427493	18.6
8	F10	0.200051	8006540496	495029	Intergenic_503_494700_495253	59.5
8	F11	0.499912	8006540542	2193271	Intergenic_2133_2193239_2193369	24.6
8	F12	0.16577	8006540882	110447	Intergenic_98_110245_110540	68.5
8	F2	0.344324	8006540187	2518903	Intergenic_2446_2518819_2519084	31.7
8	F3	0.20651	8006540046	245107	Intergenic_264_245040_245212	39
8	F4	0.392396	8006540066	488290	Intergenic_498_488145_488422	52.3
8	F5	0.246159	8006540091	538174	Intergenic_542_538067_538299	46.1
8	F6	0.0772249	8006540073	558335	Intergenic_563_558084_558372	87.2
8	F7	0.180749	8006540077	1539356	Intergenic_1534_1539141_1539411	79.6
8	F8	0.269266	8006540067	1722184	Intergenic_1711_1722145_1722268	31.7
8	F9	0.437843	8006540048	2459947	Intergenic_2397_2459919_2460095	15.9
8	G1	0.262725	8006540878	1080440	Intergenic_1087_1080405_1080622	16.1
8	G10	0.222998	8006540727	376363	Intergenic_393_376320_376485	26.1
8	G11	0.457895	8006540751	529845	Intergenic_535_529773_529967	37.1
8	G12	0.129967	8006540755	2439380	Intergenic_2371_2439025_2439400	94.7
8	G2	0.364205	8006540884	1886901	Intergenic_1849_1886689_1886922	91
8	G3	0.269203	8006540793	301325	Intergenic_316_301233_301633	23
8	G4	0.316162	8006540831	1145247	Intergenic_1154_1144993_1145392	63.7
8	G5	0.419243	8006540815	1554830	Intergenic_1552_1554681_1554831	99.3
8	G6	0.67535	8006540835	2060952	Intergenic_2011_2060929_2061048
8	G7	0.324066	8006540757	28841	Intergenic_25_28743_28890	66.7
8	G8	0.462183	8006540673	35102	Intergenic_29_34952_35492	27.8
8	G9	0.334323	8006540722	277105	Intergenic_297_277075_277175	30
8	H1	0.51916	8006540648	74242	Intergenic_64_73881_74426	66.2
8	H10	0.346599	8006543806	1713059	Intergenic_1699_1712995_1713105	58.2
8	H11	0.32832	8006543737	1846676	Intergenic_1822_1846234_1846771	82.3
8	H12	0.182951	8006543698	2136508	Intergenic_2080_2135901_2136872	62.5
8	H2	0.791251	8006540661	1161834	Intergenic_1169_1161831_1162106	1.1
8	H3	0.584905	8006540642	1831350	Intergenic_1809_1831175_1831372	88.8
8	H4	0.752163	8006540659	2130522	Intergenic_2077_2130465_2130605	40.7
8	H5	0.811861	8006540605	2275589	Intergenic_2215_2275423_2275677	65.4
8	H6	0.59018	8006543830	94706	Intergenic_84_94596_94868	40.4
8	H7	0.386902	8006543773	628010	Intergenic_629_627708_628051	88
8	H8	0.630076	8006543820	1227535	Intergenic_1227_1227457_1227596	56.1
8	H9	0.42498	8006543745	1562568	Intergenic_1560_1562420_1562597	83.6
9	A1	0.78311	8006543732	2225683	Intergenic_2164_2225521_2226034
9	A10	0.67662	8006543415	374769	Intergenic_391_374662_374938	38.8
9	A11	0.526578	8006543392	393072	Intergenic_409_392969_393100	78.6
9	A12	0.603595	8006543386	789297	Intergenic_794_789193_789368	59.4
9	A2	0.536872	8006543578	1173385	Intergenic_1183_1173368_1173567	8.5
9	A3	0.853691	8006543566	1335694	Intergenic_1334_1335678_1336041	4.4
9	A4	0.842235	8006543619	1499400	Intergenic_1492_1499356_1499459	42.7
9	A5	1.1434	8006543644	1897036	Intergenic_1857_1896799_1897196	59.7
9	A6	0.887894	8006543540	228552	Intergenic_246_228293_229273	26.4
9	A7	1.0416	8006543509	713360	Intergenic_707_713232_713372	91.4
9	A8	0.816648	8006543520	1022145	Intergenic_1034_1022026_1022150	96
9	A9	0.781051	8006543519	2127466	Intergenic_2074_2127289_2127571	62.8
9	B1	0.75269	8006543416	882399	Intergenic_890_882249_882628	39.6
9	B10	0.540187	8006543167	192689	Intergenic_196_192505_192732	81.1
9	B11	0.540455	8006543141	745822	Intergenic_752_745665_745897	67.7
9	B12	0.534269	8006543108	872128	Intergenic_880_871833_872258	69.4
9	B2	0.935269	8006543409	1619440	Intergenic_1603_1619259_1619461	89.6
9	B3	0.693194	8006543337	1894732	Intergenic_1855_1894568_1894894	50.3
9	B4	0.752955	8006543349	2550540	Intergenic_2483_2550325_2550627	71.2
9	B5	0.759242	8006543240	542762	Intergenic_547_542697_542911	30.4
9	B6	n/a	BLANK
9	B7	0.585506	8006543174	1139820	Intergenic_1152_1139656_1139830	94.3
9	B8	0.557977	8006543233	1474840	Intergenic_1471_1474738_1474847	93.6
9	B9	0.752451	8006543226	2141393	Intergenic_2085_2141258_2141520	51.5
9	C1	1.0208	8006543104	872217	Intergenic_880_871833_872258	90.4
9	C10	0.654273	8006543046	2319215	Intergenic_2266_2319187_2319390	13.8
9	C11	0.616446	8006543051	2562766	Intergenic_2496_2562660_2563067	26
9	C12	0.495687	8006542897	2133839	Intergenic_2079_2133069_2134133	72.4
9	C2	0.708455	8006543154	n/a	ambiguous or missing barcode	n/a
9	C3	0.801031	8006543113	1083124	Intergenic_1088_1083044_1083184	57.1
9	C4	0.868161	8006543137	1211844	Intergenic_1213_1211763_1211966	39.9
9	C5	0.689185	8006543152	1272332	Intergenic_1271_1272236_1272373	70.1
9	C6	0.7646	8006543097	2182791	Intergenic_2120_2182643_2182830	79.1
9	C7	0.416528	8006543091	2554281	Intergenic_2486_2554228_2554435	25.6
9	C8	0.648308	8006543155	2556443	Intergenic_2489_2556440_2556834	0.8
9	C9	0.716244	8006543072	845999	Intergenic_854_845690_846090	77.3
9	D1	0.655859	8006569346	847035	Intergenic_855_846868_847258	42.8
9	D10	0.492339	8006569045	237031	Intergenic_256_236888_237031	100
9	D11	0.538493	8006569024	385300	Intergenic_399_385199_385553	28.5
9	D12	0.420501	8006569032	1627680	Intergenic_1615_1627558_1627886	37.2
9	D2	0.678852	8006569354	1557515	Intergenic_1555_1557478_1557626	25
9	D3	0.600697	8006569292	1678417	Intergenic_1663_1678299_1678448	79.2
9	D4	0.746806	8006569293	2182830	Intergenic_2120_2182643_2182830
9	D5	0.64733	8006569272	2640867	Intergenic_2567_2640648_2640976	66.8
9	D6	0.727689	8006569203	2646316	Intergenic_2569_2646007_2646354	89
9	D7	0.399704	8006569118	2136713	Intergenic_2080_2135901_2136872	83.6
9	D8	0.543312	8006569097	2508731	Intergenic_2438_2508673_2508808	43
9	D9	0.759039	8006569149	2535021	Intergenic_2463_2534966_2535131	33.3
9	E1	1.07413	8006569000	1687089	Intergenic_1673_1687044_1687264	20.5
9	E10	0.451548	8006569644	844428	Intergenic_853_844404_844570	14.5
9	E11	0.591058	8006569622	1539365	Intergenic_1534_1539141_1539411	83
9	E12	0.594921	8006569602	1663569	Intergenic_1649_1663414_1663593	86.6
9	E2	0.571687	8006568999	2685069	Intergenic_2600_2685023_2685128	43.8
9	E3	1.06035	8006568905	1602283	Intergenic_1588_1602250_1602424	19
9	E4	0.520965	8006569768	702478	Intergenic_697_702418_702681	22.8
9	E5	0.574919	8006569806	1360097	Intergenic_1357_1359876_1360103	97.4
9	E6	0.519873	8006569817	1585491	Intergenic_1578_1585239_1585629	64.6
9	E7	0.452928	8006569771	1622588	Intergenic_1608_1622395_1622729	57.8
9	E8	0.564525	8006569577	378395	Intergenic_395_378250_378613	39.9
9	E9	0.618214	8006569592	733114	Intergenic_737_732950_733148	82.8
9	F1	0.648265	8006569635	1866026	Intergenic_1832_1865938_1866087	59.1
9	F10	0.0427688	8006569392	1918118	Intergenic_1876_1918004_1918518
9	F11	0.84817	8006569883	229123	Intergenic_246_228293_229273	84.7
9	F12	0.0857575	8006569867	1118301	Intergenic_1127_1118128_1118352	77.2
9	F2	0.831975	8006569494	70007	Intergenic_61_69900_70014	93.9
9	F3	0.722161	8006569480	617672	Intergenic_619_617491_617710	82.6
9	F4	1.38586	8006569536	987917	Intergenic_997_987903_988075	8.1
9	F5	0.537049	8006569568	1960081	Intergenic_1916_1959966_1960099	86.5
9	F6	0.706734	8006569565	2225673	Intergenic_2164_2225521_2226034	29.6
9	F7	0.417747	8006569430	145448	Intergenic_132_145302_145606	48
9	F8	n/a	BLANK
9	F9	0.710732	8006569464	1413566	Intergenic_1404_1413402_1413887	33.8
9	G1	1.06613	8006569929	1577933	Intergenic_1573_1577889_1578273	11.5
9	G10	0.883052	800657101	n/a	ambiguous or missing barcode	n/a
9	G11	0.61068	8006570122	1795448	Intergenic_1773_1795280_1795834	30.3
9	G12	0.435506	8006570124	1846745	Intergenic_1822_1846234_1846771	95.2
9	G2	0.514043	8006569922	2490008	Intergenic_2422_2489400_2490016
9	G3	1.29733	8006569949	2562424	Intergenic_2495_2562276_2562515	61.9
9	G4	0.644008	8006570277	301485	Intergenic_316_301233_301633	63
9	G5	0.651803	8006570269	1344072	Intergenic_1342_1344041_1344183	21.8
9	G6	0.964536	8006570301	1602397	Intergenic_1588_1602250_1602424	84.5
9	G7	0.588167	8006570262	2586576	Intergenic_2518_2586550_2586654	25
9	G8	0.317686	8006570054	737316	Intergenic_743_737268_737370	47.1
9	G9	0.912909	8006570135	890113	Intergenic_898_890108_890305	2.5
9	H1	0.989787	8006570066	2561312	Intergenic_2493_2561220_2561492	33.8
9	H10	0.649224	8006570696	232569	Intergenic_251_232545_232686	17
9	H11	0.625854	8006570686	397937	Intergenic_415_397818_397987	70.4
9	H12	0.486443	8006570633	408178	Intergenic_426_408149_408260	26.1
9	H2	0.522706	8006570020	59042	Intergenic_54_58934_59134	54
9	H3	0.708464	8006569973	88296	Intergenic_83_87787_88487	72.7
9	H4	1.56602	8006570037	1196246	Intergenic_1199_1196246_1196358	0
9	H5	0.52673	8006570803	859200	Intergenic_868_859178_859417	9.2
9	H6	0.781514	8006570786	2360718	Intergenic_2304_2360689_2360805	25
9	H7	0.566776	8006570727	2602638	Intergenic_2533_2602506_2602866	36.7
9	H8	n/a	N/A
9	H9	0.588307	8006570690	34960	Intergenic_29_34952_35492	1.5
10	A1	1.06942	8006570682	2012988	Intergenic_1966_2012972_2013179
10	A10	0.625701	8006570394	2310129	Intergenic_2254_2310086_2310277	22.5
10	A11	1.03434	8006567363	531010	Intergenic_537_530911_531374	21.4
10	A12	0.783203	8006567397	1349661	Intergenic_1348_1349657_1349760	3.9
10	A2	0.850389	8006570620	38920	Intergenic_31_38893_39307	6.5
10	A3	1.02038	8006570538	1982034	Intergenic_1938_1981967_1982088	55.4
10	A4	1.13968	8006570545	2274116	Intergenic_2214_2274099_2274357	6.6
10	A5	1.21195	8006570595	2292903	Intergenic_2233_2292697_2292931	88
10	A6	0.772051	8006570593	2375847	Intergenic_2320_2375621_2376045	53.3
10	A7	0.672419	8006570564	2430319	Intergenic_2365_2430271_2430421	32
10	A8	1.00781	8006570488	1358910	Intergenic_1356_1358661_1359014	70.5
10	A9	n/a	N/A
10	B1	1.48605	8006567285	94679	Intergenic_84_94596_94868	30.5
10	B10	0.6564	8006567114	1256250	Intergenic_1255_1256080_1256294
10	B11	0.614452	8006567163	1996093	Intergenic_1951_1996072_1996291	9.6
10	B12	0.5516	8006567120	2133880	Intergenic_2079_2133069_2134133	76.2
10	B2	1.17836	8006567340	1795762	Intergenic_1773_1795280_1795834	87
10	B3	1.2036	8006567169	9229	Intergenic_6_9176_9349	30.6
10	B4	0.690332	8006567197	861653	Intergenic_872_861533_862150	19.4
10	B5	0.770874	8006567244	1834536	Intergenic_1812_1834363_1834573	82.4
10	B6	0.790372	8006567229	2202490	Intergenic_2139_2202472_2202593	14.9
10	B7	0.726454	8006567186	2484696	Intergenic_2417_2484666_2485108	6.8
10	B8	0.672791	8006567112	538858	Intergenic_543_538501_539156	54.5
10	B9	0.701451	8006567091	558242	Intergenic_563_558084_558372	54.9
10	C1	1.53769	8006567130	2460008	Intergenic_2397_2459919_2460095	50.6
10	C10	0.732002	8006567935	2185872	Intergenic_2125_2185477_2185878	98.5
10	C11	0.717772	8006567864	2193286	Intergenic_2133_2193239_2193369	36.2
10	C12	1.06489	8006567820	1660597	Intergenic_1647_1660347_1660622	90.9
10	C2	1.18602	8006567096	2545113	Intergenic_2474_2544606_2545145	94.1
10	C3	0.857954	8006567029	161788	Intergenic_148_161679_161847	64.9
10	C4	n/a	N/A
10	C5	0.815558	8006567004	1248459	Intergenic_1248_1248348_1248511	68.1
10	C6	0.524958	8006566980	1580132	Intergenic_1575_1580012_1580511	24
10	C7	0.763855	8006567926	360310	Intergenic_376_360305_360497	2.6
10	C8	0.676411	8006567921	848462	Intergenic_857_848346_848701	32.7
10	C9	0.560419	8006567842	1627749	Intergenic_1615_1627558_1627886	58.2
10	D1	1.33923	8006567774	1996099	Intergenic_1951_1996072_1996291	12.3
10	D10	0.979369	8006568380	2024001	Intergenic_1977_2023865_2024227	37.6
10	D11	0.725316	8006568402	2252141	Intergenic_2190_2251916_2252288	60.5
10	D12	1.50031	8006568285	57000	Intergenic_52_56968_57128	20
10	D2	1.45977	8006567729	1313444	Intergenic_1309_1313426_1313619	9.3
10	D3	1.16666	8006567651	1622218	Intergenic_1607_1622150_1622256	64.2
10	D4	1.05198	8006567565	1014373	Intergenic_1025_1014240_1014674	30.6
10	D5	0.0443256	8006567585	2646049	Intergenic_2569_2646007_2646354	12.1
10	D6	0.845168	8006567513	789240	Intergenic_794_789193_789368	26.9
10	D7	0.825171	8006567511	940269	Intergenic_945_940076_940272	98.5
10	D8	0.876434	8006567527	2018612	Intergenic_1972_2018541_2019303	9.3
10	D9	0.694758	8006568389	228830	Intergenic_246_228293_229273	54.8
10	E1	1.63111	8006568286	1894753	Intergenic_1855_1894568_1894894	56.7
10	E10	0.552876	8006568075	1892069	Intergenic_1853_1891931_1892113	75.8
10	E11	0.666535	8006568016	2461697	Intergenic_2398_2461515_2461845	55.2
10	E12	0.756045	8006567941	2585412	Intergenic_2517_2585366_2585469	44.7
10	E2	0.957136	8006568227	2331056	Intergenic_2277_2330975_2331077	79.4
10	E3	0.946834	8006568300	2518837	Intergenic_2446_2518819_2519084
10	E4	0.974902	8006568205	1310225	Intergenic_1304_1310079_1310296
10	E5	0.928306	8006568200	1412242	Intergenic_1403_1412112_1412270
10	E6	0.680727	8006568145	2659844	Intergenic_2577_2659722_2659938
10	E7	n/a	BLANK
10	E8	0.826731	8006568069	22683	Intergenic_17_22497_22698	92.5
10	E9	0.748837	8006568121	608499	Intergenic_611_608488_608805	3.5
10	F1	0.93638	8006568833	257833	Intergenic_276_257687_257951	55.3
10	F10	0.650264	8006742173	109994	OG1RF_10098 (argR, arginine repressor)	n/a
10	F11	0.275457	8006548020	n/a	ambiguous or missing barcode	n/a
10	F12	0.441575	8006542379	559358	OG1RF_10533 (lyzl6, cell wall lysis protein/autolysin)	n/a
10	F2	1.43739	8006568832	455756	Intergenic_469_455622_455794	77.9
10	F3	0.844956	8006568828	569731	Intergenic_572_569355_569732	99.7
10	F4	0.93515	8006568859	1170579	Intergenic_1179_1170578_1170816	0.4
10	F5	0.803396	8006568866	2133792	Intergenic_2079_2133069_2134133	68
10	F6	0.972664	8006568587	1161988	Intergenic_1169_1161831_1162106	57.1
10	F7	0.736192	8006541280	1689444	Intergenic_1675_1689057_1689466
10	F8	-0.115557	8006541124	2026158	Intergenic_1980_2026120_2026362
10	F9	0.538004	8006541893	855602	Intergenic_861_855373_855607
10	G1	0.147	8006549250	741838	OG1RF_10717 (argR3/ahrC, arginine repressor)	n/a
10	G2	n/a	N/A
10	G3	1.04617	8006740611	1491339	OG1RF_11429 (pyrC, dihyroorotase)	n/a
10	G4	0.964382	8006742954	1577332	OG1RF_11518 (GntR family transcriptional regulator)	n/a
10	G5	1.13892	8006742715	1406287	OG1RF_11343 (eutC, ethanolamine ammonia-lyase small subunit)	n/a
n/a	n/a	n/a	8006550108	2097410	Intergenic_2044_2097387_2097574	12.3
n/a	n/a	n/a	8006570101	1654351	Intergenic_1642_1654298_1654611	16.9
n/a	n/a	n/a	8006550010	2554405	Intergenic_2486_2554228_2554435	85.5

## Sheet: hypothetical
Plate	Well	Biofilm index	Barcode	Nucleotide	Locus tag	Annotation	Position (%)
12	B2	-1.14523	8006568516	1028086	OG1RF_10987_	hypothetical_protein	70.6
12	B3	-0.713821	8006541404	1898896	OG1RF_11802_	hypothetical_protein	97.5
1	A12	-0.0135242	8006585547	1836368	OG1RF_11756_	hypothetical_protein	22.1
3	B7	0.000774785	8006742404	530167	OG1RF_10506_	hypothetical_protein	38.4
3	E8	0.0275649	8006742882	2644218	OG1RF_12502_	hypothetical_protein	38.1
5	H1	0.0286332	8006550060	530274	OG1RF_10506_	hypothetical_protein	59.1
9	A12	0.0292706	8006541925	1860967	OG1RF_11769_	hypothetical_protein	37.4
10	A12	0.0354076	8006540819	1321645	OG1RF_11263_	hypothetical_protein	95.3
3	B8	0.0535138	8006742410	916408	OG1RF_10877_	hypothetical_protein	99.7
6	C2	0.0560085	8006550380	758941	OG1RF_10733_	hypothetical_protein	65.1
5	G7	0.0603466	8006741659	2454541	OG1RF_12322_	hypothetical_protein	1.2
1	F7	0.0672226	8006585800	450467	OG1RF_10435_	hypothetical_protein	91.9
11	G1	0.0711794	8006567832	530068	OG1RF_10506_	hypothetical_protein	19.3
9	A6	0.0732347	8006541960	450277	OG1RF_10435_	hypothetical_protein	56.3
11	G11	0.0980578	8006567649	1746502	OG1RF_11674_	hypothetical_protein	90.4
11	B6	0.101211	8006569964	341044	OG1RF_10327_	hypothetical_protein	38.1
3	E6	0.102554	8006742918	2420273	OG1RF_12291_	hypothetical_protein	98.9
3	C5	0.114371	8006742322	2128297	OG1RF_12015_	hypothetical_protein	1.2
9	G12	0.115319	8006540459	525985	OG1RF_10501_	hypothetical_protein	60.8
5	G11	0.118517	8006741682	2577743	OG1RF_12441_	hypothetical_protein	91.6
3	E11	0.122948	8006742785	33559	OG1RF_10029_	hypothetical_protein	46.3
9	B7	0.126282	8006541945	2581857	OG1RF_12447_	hypothetical_protein	91.4
3	B6	0.128734	8006742392	189950	OG1RF_10192_	hypothetical_protein	99.7
5	E12	0.135676	8006741774	280093	OG1RF_10271_	hypothetical_protein	13.8
11	D4	0.135984	8006567416	502458	OG1RF_10482_	hypothetical_protein	80.4
3	C10	0.136417	8006742993	434188	OG1RF_10419_	hypothetical_protein	13.4
5	H10	0.13771	8006550106	461297	OG1RF_10446_	hypothetical_protein	86.4
5	G6	0.138977	8006741647	2450279	OG1RF_12318_	hypothetical_protein	91.4
9	B1	0.139962	8006542006	1862657	OG1RF_11770_	hypothetical_protein	72.6
10	D11	0.147224	8006543238	1541909	OG1RF_11483_	hypothetical_protein	87.6
3	E7	0.147385	8006742915	2473735	OG1RF_12343_	hypothetical_protein	41.9
3	F12	0.150044	8006742716	847495	OG1RF_10806_	hypothetical_protein	58.4
11	B10	0.155191	8006570732	803317	OG1RF_10773_	hypothetical_protein	68.9
9	H7	0.157838	8006540378	2644237	OG1RF_12502_	hypothetical_protein	37.7
5	E3	0.165079	8006741172	916675	OG1RF_10877_	hypothetical_protein	12.1
3	G12	0.166775	8006742576	921709	OG1RF_10881_	hypothetical_protein	74.6
5	G10	0.175451	8006741619	2545630	OG1RF_12408_	hypothetical_protein	32.4
7	F12	0.176743	8006548665	52810	ambiguous or missing barcode
5	H12	0.176826	8006550130	1209430	OG1RF_11156_	hypothetical_protein	1.9
5	D8	0.180755	8006741290	2699893	OG1RF_12540_	hypothetical_protein	44.3
7	C7	0.187399	8006548415	1861711	OG1RF_11769_	hypothetical_protein	17.7
5	B7	0.188772	8006741323	281269	OG1RF_10271_	hypothetical_protein	52.8
9	C1	0.188998	8006542370	1861735	OG1RF_11769_	hypothetical_protein	17.1
7	C9	0.190898	8006547980	280720	OG1RF_10271_	hypothetical_protein	34.6
3	C6	0.191875	8006742367	2173899	OG1RF_12056_	hypothetical_protein	42
3	C8	0.198361	8006742976	262092	OG1RF_10253_	hypothetical_protein	77.8
10	G12	0.208323	8006569776	2431044	OG1RF_12299_	hypothetical_protein	32.8
11	B3	0.208346	8006570082	2013188	OG1RF_11908_	hypothetical_protein	0.6
5	C7	0.212983	8006741262	395621	OG1RF_10382_	hypothetical_protein	25.8
9	B5	0.213585	8006541952	2342623	OG1RF_12222_	hypothetical_protein	64.8
5	D12	0.214802	8006741796	2648642	OG1RF_12503_	hypothetical_protein	23.7
6	G12	0.222429	8006547705	1012138	OG1RF_10971_	hypothetical_protein	8.7
5	G8	0.2272	8006741663	2473520	OG1RF_12343_	hypothetical_protein	47.4
12	A12	0.22813	8006568628	1303543	OG1RF_11243_	hypothetical_protein	71.9
5	F12	0.230385	8006741611	557629	OG1RF_10532_	hypothetical_protein	66.2
10	E12	0.230563	8006542927	2550262	OG1RF_12416	hypothetical protein
9	G10	0.240254	8006542488	992471	OG1RF_10950_	hypothetical_protein	71.2
3	C11	0.241484	8006743036	523582	OG1RF_10499_	hypothetical_protein	6.2
3	F9	0.244246	8006742712	467193	OG1RF_10451_	hypothetical_protein	26.1
9	G1	0.248561	8006542594	280835	OG1RF_10271_	hypothetical_protein	38.4
5	F9	0.248935	8006741736	2640984	OG1RF_12501_	hypothetical_protein	4.9
10	D5	0.249142	8006543289	297949	OG1RF_10283_	hypothetical_protein	23.2
5	G12	0.250805	8006741681	2643533	OG1RF_12502_	hypothetical_protein	52.7
3	C7	0.255579	8006743012	253062	OG1RF_10243_	hypothetical_protein	80.1
5	B10	0.258876	8006741344	730665	OG1RF_10699_	hypothetical_protein	81.7
3	E12	0.265934	8006742826	77598	OG1RF_10069_	hypothetical_protein	65.9
9	B8	0.266428	8006541969	2589190	OG1RF_12455_	hypothetical_protein	11.6
5	B3	0.267394	8006741889	2450678	OG1RF_12318_	hypothetical_protein	54.9
3	G10	0.26886	8006742593	467686	OG1RF_10451_	hypothetical_protein	5.4
5	C2	0.273631	8006741405	2476053	OG1RF_12345_	hypothetical_protein	95.1
3	F4	0.274764	8006742807	1872760	OG1RF_11779_	hypothetical_protein	10.8
3	A10	0.275187	8006742479	1835121	OG1RF_11755_	hypothetical_protein	30.1
5	C11	0.276129	8006741293	1160496	OG1RF_11113_	hypothetical_protein	17
9	A10	0.276594	8006542012	1771607	OG1RF_11697_	hypothetical_protein	60.3
5	D11	0.27709	8006741876	2415479	OG1RF_12288_	hypothetical_protein	52.4
10	D10	0.277236	8006543284	2652760	OG1RF_12505	hypothetical protein
11	B7	0.279795	8006570043	1171685	OG1RF_11126_	hypothetical_protein	92
3	D4	0.284533	8006743023	1507943	OG1RF_11447_	hypothetical_protein	33.7
11	A12	0.286968	8006570156	2645349	OG1RF_12502_	hypothetical_protein	14
5	G2	0.28856	8006741629	1049049	OG1RF_11006_	hypothetical_protein	86.5
3	B9	0.289034	8006742431	1156383	OG1RF_11108	hypothetical protein
5	C3	0.289177	8006741391	2550816	OG1RF_12417_	hypothetical_protein	78.3
10	F2	0.29071	8006569351	775629	OG1RF_10749_	hypothetical_protein	82.9
3	B5	0.291306	8006742387	97852	OG1RF_10087_	hypothetical_protein	56.9
3	C9	0.291643	8006743030	396033	OG1RF_10383_	hypothetical_protein	96.8
3	C2	0.293126	8006742391	2651442	OG1RF_12505_	hypothetical_protein	54.5
3	F3	0.295589	8006742759	1507612	OG1RF_11447_	hypothetical_protein	83.7
10	B12	0.300668	8006543728	2221938	OG1RF_12101_	hypothetical_protein	74.8
3	E9	0.301568	8006742878	2650599	OG1RF_12505_	hypothetical_protein	76.3
2	D10	0.302859	8006743536	1008762	OG1RF_10967_	hypothetical_protein	66.4
3	B11	0.30456	8006742461	1985077	OG1RF_11885_	hypothetical_protein	87.1
3	F8	0.310379	8006742726	353793	OG1RF_10339_	hypothetical_protein	23.2
7	A12	0.313053	8006548454	280704	OG1RF_10271_	hypothetical_protein	34.1
11	C2	0.313564	8006570766	2668834	OG1RF_12522_	hypothetical_protein	43.4
9	G7	0.313842	8006542497	1655241	OG1RF_11588_	hypothetical_protein	25.6
1	B9	0.314322	8006585492	2647965	OG1RF_12503_	hypothetical_protein	46.3
3	H11	0.314468	8006740203	40315	OG1RF_10034_	hypothetical_protein	22.5
3	E2	0.315348	8006742852	1303990	OG1RF_11243_	hypothetical_protein	93.4
10	H12	0.315737	8006569437	1523358	OG1RF_11462_	hypothetical_protein	2
3	F10	0.315746	8006742694	592502	OG1RF_10564_	hypothetical_protein	21.2
7	D9	0.318835	8006548296	1743565	OG1RF_11671_	hypothetical_protein	77.1
3	C4	0.31926	8006742366	1743567	OG1RF_11671_	hypothetical_protein	77.5
9	G11	0.322444	8006542431	2428696	OG1RF_12298_	hypothetical_protein	88.4
5	H2	0.325007	8006550039	880894	OG1RF_10840_	hypothetical_protein	81.1
5	H11	0.326193	8006550155	1108836	OG1RF_11068_	hypothetical_protein	64.8
5	G5	0.326841	8006741638	2374559	OG1RF_12252_	hypothetical_protein	25.1
5	B11	0.329254	8006741370	1208932	OG1RF_11156_	hypothetical_protein	46.3
3	F5	0.33143	8006742802	1891584	OG1RF_11794	hypothetical protein
10	A11	0.331495	8006540899	1861698	OG1RF_11769_	hypothetical_protein	18.1
5	E11	0.332449	8006741214	2643916	OG1RF_12502_	hypothetical_protein	44.6
5	G9	0.332966	8006741606	2477082	OG1RF_12345	hypothetical protein
3	E4	0.333503	8006742856	2033542	OG1RF_11925_	hypothetical_protein	73
5	C5	0.333832	8006741376	2649229	OG1RF_12503_	hypothetical_protein	4.1
10	G11	0.334123	8006569842	874190	OG1RF_10834	coaE2, hypothetical protein
9	D3	0.339825	8006542186	52856	OG1RF_10047_	hypothetical_protein	56.8
5	E9	0.342884	8006741191	2581917	OG1RF_12447_	hypothetical_protein	84.6
9	G2	0.344029	8006542661	2189791	OG1RF_12070_	hypothetical_protein	6.2
5	C9	0.34467	8006741241	847642	OG1RF_10806_	hypothetical_protein	94.8
6	F9	0.34469	8006550207	2348577	OG1RF_12229_	hypothetical_protein	7.2
10	D12	0.345029	8006543203	2643082	OG1RF_12502_	hypothetical_protein	62.3
3	D10	0.345062	8006742908	866873	OG1RF_10825_	hypothetical_protein	90.3
6	G9	0.345761	8006547698	232850	OG1RF_10223_	hypothetical_protein	17.4
3	H3	0.346893	8006742627	2550818	OG1RF_12417_	hypothetical_protein	78.1
6	G11	0.349219	8006547772	694379	OG1RF_10658_	hypothetical_protein	41.1
7	H3	0.349231	8006549081	1009844	OG1RF_10968_	hypothetical_protein	75.2
6	H12	0.349942	8006548593	1973822	OG1RF_11871_	hypothetical_protein	38.1
10	F6	0.350585	8006569260	700438	OG1RF_10664_	hypothetical_protein	64.8
10	F12	0.351537	8006569105	869251	OG1RF_10827_	hypothetical_protein	74.8
10	H4	0.351552	8006569589	2116361	OG1RF_12004_	hypothetical_protein	33.7
5	D10	0.351748	8006741873	1158299	OG1RF_11110_	hypothetical_protein	14.5
3	E5	0.356289	8006742900	2373780	OG1RF_12252_	hypothetical_protein	93.8
9	B3	0.358353	8006541955	2135486	OG1RF_12020_	hypothetical_protein	76.6
5	G4	0.359201	8006741691	1986637	OG1RF_11887_	hypothetical_protein	26.8
5	B6	0.359611	8006741378	253980	OG1RF_10243_	hypothetical_protein	13.1
5	B12	0.362542	8006741343	1544689	OG1RF_11488_	hypothetical_protein	52.6
3	F2	0.365036	8006742791	1186843	OG1RF_11139_	hypothetical_protein	23.2
9	F12	0.366353	8006542622	34564	OG1RF_10029_	hypothetical_protein	85.1
9	F10	0.367698	8006542725	2432287	OG1RF_12301_	hypothetical_protein	34.8
10	C12	0.368741	8006543385	367135	OG1RF_10354_	hypothetical_protein	88.7
10	G2	0.370042	8006569170	1585920	OG1RF_11524_	hypothetical_protein	34.9
3	A5	0.371207	8006742176	2645244	OG1RF_12502_	hypothetical_protein	16.2
7	C12	0.371331	8006548010	1566627	OG1RF_11509_	hypothetical_protein	69.5
10	A10	0.374064	8006540871	1442079	OG1RF_11376_	hypothetical_protein	82.6
9	F11	0.374273	8006542759	2648131	OG1RF_12503_	hypothetical_protein	40.7
5	B2	0.375452	8006741983	2271889	OG1RF_12153_	hypothetical_protein	28.2
3	F11	0.377139	8006742666	694376	OG1RF_10658_	hypothetical_protein	39.7
11	B8	0.379386	8006570010	2265898	OG1RF_12144_	hypothetical_protein	26.7
5	C4	0.380693	8006741313	2562028	OG1RF_12428_	hypothetical_protein	58.3
3	B12	0.380906	8006742449	2186321	OG1RF_12066_	hypothetical_protein	65
11	F7	0.381119	8006567917	1608296	OG1RF_11538_	hypothetical_protein	70.4
5	F8	0.381164	8006741700	2579813	OG1RF_12445_	hypothetical_protein	18
9	G8	0.381243	8006542422	190003	OG1RF_10192_	hypothetical_protein	81.8
9	A11	0.382316	8006542016	1778460	OG1RF_11700_	hypothetical_protein	78.7
4	E5	0.384392	8006740921	2545683	OG1RF_12408_	hypothetical_protein	25
3	C12	0.384777	8006742975	851013	OG1RF_10810_	hypothetical_protein	95.3
9	C2	0.38522	8006542397	2037014	OG1RF_11930_	hypothetical_protein	96
3	G11	0.386027	8006742607	594576	OG1RF_10566_	hypothetical_protein	18.7
3	D6	0.38824	8006743020	1799155	OG1RF_11718	hypothetical protein
3	F7	0.3887	8006742748	27246	OG1RF_10023_	hypothetical_protein	47.2
3	D7	0.388806	8006742950	2430160	OG1RF_12298_	hypothetical_protein	6.2
9	G5	0.393251	8006542574	915625	OG1RF_10876_	hypothetical_protein	23.2
3	D12	0.394899	8006742884	963463	OG1RF_10922_	hypothetical_protein	33.2
8	E10	0.395706	8006550814	388931	OG1RF_10374_	hypothetical_protein	16.9
5	G1	0.396295	8006741614	802992	OG1RF_10773_	hypothetical_protein	12.3
3	D8	0.400771	8006743015	2732884	OG1RF_12571_	hypothetical_protein	43.9
3	B1	0.401076	8006742536	2585278	OG1RF_12450_	hypothetical_protein	17.9
11	B2	0.404188	8006570087	434281	OG1RF_10419_	hypothetical_protein	75.8
10	E7	0.404218	8006542953	687636	OG1RF_10652_	hypothetical_protein	50
10	E3	0.404244	8006543163	1541187	OG1RF_11482_	hypothetical_protein	3.1
11	B11	0.405342	8006570804	1798978	OG1RF_11718_	hypothetical_protein	8.1
10	E11	0.411269	8006542881	2477120	OG1RF_12345_	hypothetical_protein	67.9
2	H12	0.4127	8006742134	2306684	OG1RF_12190_	hypothetical_protein	27.4
9	F2	0.412813	8006542810	2653246	OG1RF_12505_	hypothetical_protein	7.8
6	G5	0.412893	8006549611	1974461	OG1RF_11872_	hypothetical_protein	48.5
9	D1	0.413824	8006542234	2015858	OG1RF_11910	hypothetical protein
5	G3	0.414043	8006741602	1103787	OG1RF_11061_	hypothetical_protein	97.6
11	H5	0.414584	8006568342	367130	OG1RF_10354_	hypothetical_protein	88.3
7	C10	0.415259	8006548024	1330630	OG1RF_11271_	hypothetical_protein	94.3
9	C9	0.41543	8006542230	1564595	OG1RF_11508_	hypothetical_protein	50.3
9	B10	0.416802	8006542339	702976	OG1RF_10667_	hypothetical_protein	53.6
6	G8	0.417961	8006547774	34759	OG1RF_10029_	hypothetical_protein	92.6
10	H3	0.418667	8006569662	1330418	OG1RF_11271_	hypothetical_protein	77.5
5	B8	0.418698	8006741400	283022	OG1RF_10272_	hypothetical_protein	40.8
9	C11	0.422313	8006542277	1654944	OG1RF_11588_	hypothetical_protein	60.7
7	C8	0.422369	8006548360	2027845	OG1RF_11923_	hypothetical_protein	93.6
6	E10	0.422396	8006549744	1836262	OG1RF_11756_	hypothetical_protein	31.7
6	F10	0.423518	8006550208	2374142	OG1RF_12252_	hypothetical_protein	61.9
11	H11	0.424618	8006568197	1043010	OG1RF_11001	hypothetical protein
3	F6	0.424744	8006742762	1906869	OG1RF_11809_	hypothetical_protein	91
11	H12	0.425092	8006568088	1157058	OG1RF_11109_	hypothetical_protein	29
3	E10	0.42774	8006742877	2651287	OG1RF_12505_	hypothetical_protein	58.5
11	F11	0.428333	8006567916	2544399	OG1RF_12407_	hypothetical_protein	45.6
10	B9	0.429723	8006543829	280053	OG1RF_10271_	hypothetical_protein	12.5
5	E2	0.433211	8006741156	855763	OG1RF_10812	hypothetical protein
3	B10	0.434121	8006742390	1508178	OG1RF_11448_	hypothetical_protein	91.6
5	F11	0.434192	8006741776	2648454	OG1RF_12503_	hypothetical_protein	29.9
2	C10	0.434868	8006743706	2189344	OG1RF_12070_	hypothetical_protein	98.4
3	G5	0.435718	8006742701	2342549	OG1RF_12222_	hypothetical_protein	45.6
8	H5	0.436457	8006551229	1916425	OG1RF_11814_	hypothetical_protein	6.3
6	B6	0.436804	8006549900	2645725	OG1RF_12502_	hypothetical_protein	6
6	E4	0.441236	8006550355	2581915	OG1RF_12447_	hypothetical_protein	84.8
11	B9	0.441862	8006570798	80969	OG1RF_10076_	hypothetical_protein	15.2
9	F8	0.445597	8006542714	2428828	OG1RF_12298_	hypothetical_protein	81
6	C12	0.446034	8006549874	789454	OG1RF_10762_	hypothetical_protein	14.6
7	B12	0.446117	8006547789	2428824	OG1RF_12298_	hypothetical_protein	81.2
7	C6	0.447143	8006548431	1160540	OG1RF_11113_	hypothetical_protein	24.7
5	E10	0.447242	8006741163	2636296	OG1RF_12496	hypothetical protein
1	D8	0.447996	8006586132	465924	OG1RF_10451_	hypothetical_protein	79.6
10	F5	0.448661	8006569220	530163	OG1RF_10506_	hypothetical_protein	37.6
6	G6	0.448818	8006549661	2028307	OG1RF_11923_	hypothetical_protein	27.7
1	F11	0.450809	8006585864	1608415	OG1RF_11538_	hypothetical_protein	78.5
6	G7	0.451793	8006549638	2472002	OG1RF_12343	hypothetical protein
6	A9	0.452027	8006549915	1123412	OG1RF_11081_	hypothetical_protein	13.2
10	G10	0.452782	8006569829	523610	OG1RF_10499_	hypothetical_protein	9.7
7	G12	0.455894	8006548643	2700106	OG1RF_12540_	hypothetical_protein	13.4
6	E9	0.456202	8006549712	1544685	OG1RF_11488_	hypothetical_protein	53.8
9	G3	0.45644	8006542560	353254	OG1RF_10339_	hypothetical_protein	92.4
3	G7	0.456681	8006742703	2636341	OG1RF_12497_	hypothetical_protein	62.2
1	F10	0.457083	8006585857	1604776	OG1RF_11537_	hypothetical_protein	85.2
10	F4	0.457624	8006569320	2472944	OG1RF_12343_	hypothetical_protein	62.1
10	F11	0.458131	8006569137	297157	OG1RF_10283_	hypothetical_protein	90.1
2	D7	0.460735	8006743596	727384	OG1RF_10693_	hypothetical_protein	98.8
5	C12	0.461866	8006741217	1186895	OG1RF_11139_	hypothetical_protein	32.2
9	E7	0.46265	8006542823	1465377	OG1RF_11405_	hypothetical_protein	40.1
6	B9	0.462944	8006550509	1402438	OG1RF_11338_	hypothetical_protein	55.5
9	G4	0.463313	8006542531	856117	OG1RF_10813_	hypothetical_protein	43.8
9	D8	0.463652	8006542194	2636374	OG1RF_12497_	hypothetical_protein	39.2
3	G8	0.463728	8006742739	2649684	OG1RF_12505_	hypothetical_protein	100
6	F4	0.467474	8006550192	1157963	OG1RF_11109_	hypothetical_protein	85.1
1	E9	0.467963	8006586013	2473002	OG1RF_12343_	hypothetical_protein	60.6
10	C5	0.470711	8006543620	1151111	OG1RF_11104_	hypothetical_protein	96
3	H12	0.472323	8006740205	97881	OG1RF_10087_	hypothetical_protein	69
9	H9	0.473609	8006540263	1564494	OG1RF_11508_	hypothetical_protein	59
10	F3	0.47589	8006569310	1507257	OG1RF_11446_	hypothetical_protein	52.9
9	D7	0.476973	8006542188	2415500	OG1RF_12288_	hypothetical_protein	51.1
8	B12	0.476984	8006549417	2015464	OG1RF_11909_	hypothetical_protein	82.8
6	A1	0.477491	8006550081	1678155	OG1RF_11608_	hypothetical_protein	4
3	A11	0.478324	8006742532	2348639	OG1RF_12229_	hypothetical_protein	9.6
6	F11	0.478618	8006550210	2641393	OG1RF_12502_	hypothetical_protein	98.3
7	A9	0.478681	8006548243	2271623	OG1RF_12153_	hypothetical_protein	11.2
6	E5	0.478771	8006549713	84417	OG1RF_10080_	hypothetical_protein	73.7
10	G1	0.478953	8006569178	1273979	OG1RF_11218_	hypothetical_protein	99.8
6	E2	0.479381	8006550299	1622929	OG1RF_11554_	hypothetical_protein	69.3
3	G6	0.481796	8006742663	2350462	OG1RF_12229_	hypothetical_protein	80.7
9	B2	0.481853	8006541983	1916634	OG1RF_11815_	hypothetical_protein	80.2
3	D9	0.481963	8006742944	847582	OG1RF_10806_	hypothetical_protein	80
11	A11	0.482039	8006570229	2644338	OG1RF_12502_	hypothetical_protein	35.6
9	H1	0.483377	8006540407	1155765	OG1RF_11106_	hypothetical_protein	48.5
5	A12	0.483486	8006741926	1479456	OG1RF_11419_	hypothetical_protein	56.1
10	C2	0.485413	8006543638	563942	OG1RF_10536_	hypothetical_protein	63.7
3	G2	0.485435	8006742747	1070729	OG1RF_11026_	hypothetical_protein	13.4
7	H12	0.486678	8006548969	79698	OG1RF_10074_	hypothetical_protein	24.5
9	C7	0.488021	8006542225	686483	OG1RF_10651_	hypothetical_protein	12
6	D12	0.489644	8006550294	856178	OG1RF_10813_	hypothetical_protein	71
3	H2	0.490045	8006742617	1628634	OG1RF_11561_	hypothetical_protein	24.7
6	E12	0.491471	8006549783	1916982	OG1RF_11815_	hypothetical_protein	18.7
10	F10	0.491569	8006569240	1441352	OG1RF_11376_	hypothetical_protein	12.3
10	E10	0.491802	8006542893	2421171	OG1RF_12292_	hypothetical_protein	71.6
8	E8	0.492375	8006550898	1813614	OG1RF_11729_	hypothetical_protein	22.3
7	F10	0.492503	8006548757	2401975	OG1RF_12277_	hypothetical_protein	94.9
11	E12	0.493444	8006567042	1103638	OG1RF_11061_	hypothetical_protein	89.1
9	A5	0.495203	8006542041	2547188	OG1RF_12411_	hypothetical_protein	77.8
6	D5	0.496714	8006549812	1224558	OG1RF_11169_	hypothetical_protein	84
6	D9	0.496799	8006549822	2265672	OG1RF_12144_	hypothetical_protein	39
1	E12	0.498637	8006585891	321027	OG1RF_10306_	hypothetical_protein	7.5
3	B2	0.498746	8006742529	2647790	OG1RF_12503_	hypothetical_protein	52.1
11	E10	0.499508	8006567055	66879	OG1RF_10058_	hypothetical_protein	70.1
5	E7	0.499915	8006741138	1672974	OG1RF_11603_	hypothetical_protein	89.5
10	C7	0.500073	8006543473	319342	OG1RF_10305_	hypothetical_protein	11.6
10	C8	0.500212	8006543536	726958	OG1RF_10692_	hypothetical_protein	56.4
7	D12	0.500946	8006548273	2265907	OG1RF_12144_	hypothetical_protein	26.2
10	C11	0.502043	8006543526	1778080	OG1RF_11700_	hypothetical_protein	53.4
9	B6	0.503997	8006541992	2351083	OG1RF_12230_	hypothetical_protein	22.4
6	E11	0.504852	8006549722	1859787	OG1RF_11769_	hypothetical_protein	68.6
10	F1	0.505097	8006569340	686383	OG1RF_10651	hypothetical protein
3	E3	0.505342	8006742913	1798495	OG1RF_11718	hypothetical protein
7	B11	0.505809	8006547838	1605955	OG1RF_11537_	hypothetical_protein	40.9
1	D12	0.506054	8006586091	916484	OG1RF_10877_	hypothetical_protein	74.8
9	D11	0.506792	8006542867	367139	OG1RF_10354_	hypothetical_protein	89
11	G3	0.50744	8006567822	992207	OG1RF_10949_	hypothetical_protein	88.7
3	A12	0.50794	8006742524	2402464	OG1RF_12277_	hypothetical_protein	32.6
7	G7	0.50821	8006548712	1715547	OG1RF_11646_	hypothetical_protein	73.7
3	B3	0.508313	8006742424	27418	OG1RF_10023_	hypothetical_protein	79.9
6	A2	0.509989	8006550109	1872666	OG1RF_11779	hypothetical protein
6	A7	0.510085	8006550089	2699759	OG1RF_12540_	hypothetical_protein	63.7
10	E8	0.510546	8006542968	1605678	OG1RF_11537_	hypothetical_protein	51.3
9	E11	0.510754	8006542822	2457483	OG1RF_12326_	hypothetical_protein	2.5
9	C3	0.513067	8006542400	2546316	OG1RF_12409_	hypothetical_protein	73.5
5	F10	0.513539	8006741781	2648141	OG1RF_12503_	hypothetical_protein	40.4
2	D6	0.514158	8006743563	436376	OG1RF_10421_	hypothetical_protein	30.6
1	D9	0.514329	8006586096	527137	OG1RF_10502_	hypothetical_protein	77.9
3	G9	0.515495	8006742575	385571	OG1RF_10370_	hypothetical_protein	1.9
6	G3	0.518084	8006549690	1760898	OG1RF_11688_	hypothetical_protein	36.3
2	A12	0.521186	8006743189	789928	OG1RF_10762_	hypothetical_protein	95.7
6	G10	0.522354	8006547696	320313	OG1RF_10305_	hypothetical_protein	98.2
9	B9	0.522749	8006542310	144852	OG1RF_10131_	hypothetical_protein	43.3
10	C9	0.523041	8006543472	758083	OG1RF_10732_	hypothetical_protein	3
6	F5	0.524253	8006550248	1311129	OG1RF_11252_	hypothetical_protein	38.5
9	A2	0.5254	8006551052	1914753	OG1RF_11812_	hypothetical_protein	40
9	D6	0.527192	8006542205	2016034	OG1RF_11910_	hypothetical_protein	46.5
8	E5	0.528778	8006551021	2286774	OG1RF_12166_	hypothetical_protein	12
6	D10	0.529838	8006549885	2286823	OG1RF_12166_	hypothetical_protein	20.5
7	D7	0.531491	8006548282	727072	OG1RF_10692_	hypothetical_protein	86.2
6	C4	0.531776	8006550378	1641993	OG1RF_11575_	hypothetical_protein	26.5
3	H1	0.532672	8006742621	923709	OG1RF_10883_	hypothetical_protein	55.7
9	E5	0.532822	8006542817	1159469	OG1RF_11111_	hypothetical_protein	89
6	H9	0.535073	8006548583	1471148	OG1RF_11413_	hypothetical_protein	2.6
11	F9	0.536559	8006567861	2342654	OG1RF_12222	hypothetical protein
7	C11	0.537803	8006548032	1346647	OG1RF_11290_	hypothetical_protein	89.2
6	B7	0.537944	8006550466	835296	OG1RF_10795_	hypothetical_protein	96.3
6	F7	0.538455	8006550212	1974425	OG1RF_11872_	hypothetical_protein	54.3
9	F3	0.539182	8006542868	2668862	OG1RF_12522_	hypothetical_protein	39.5
9	D5	0.539751	8006542193	2000082	OG1RF_11896_	hypothetical_protein	2.6
6	A12	0.54063	8006549894	1716548	OG1RF_11648_	hypothetical_protein	2.8
6	C11	0.540653	8006549821	396701	OG1RF_10384_	hypothetical_protein	38
3	D3	0.540738	8006742949	1166297	OG1RF_11120_	hypothetical_protein	6.8
9	E12	0.54282	8006542829	2474745	OG1RF_12343_	hypothetical_protein	16
7	D8	0.543944	8006548324	963441	OG1RF_10922_	hypothetical_protein	28.1
10	C3	0.545018	8006543615	671550	OG1RF_10633_	hypothetical_protein	31.4
6	E7	0.548424	8006549770	834656	OG1RF_10795_	hypothetical_protein	28.9
2	E9	0.548895	8006743924	2579850	OG1RF_12445_	hypothetical_protein	22.6
6	C3	0.549953	8006550396	1470958	OG1RF_11413_	hypothetical_protein	43.5
11	C7	0.550972	8006570609	1156994	OG1RF_11109_	hypothetical_protein	25
6	B5	0.551505	8006549895	2551274	OG1RF_12417_	hypothetical_protein	25.4
3	D5	0.553322	8006743038	1560361	OG1RF_11503_	hypothetical_protein	80
3	A8	0.55338	8006742496	582681	OG1RF_10551_	hypothetical_protein	0
3	H10	0.553449	8006740133	2547723	OG1RF_12412_	hypothetical_protein	86
9	D12	0.553947	8006542813	659529	OG1RF_10622_	hypothetical_protein	36.1
11	E6	0.554023	8006567076	2545586	OG1RF_12408_	hypothetical_protein	38.5
7	A10	0.554665	8006548161	2351284	OG1RF_12230_	hypothetical_protein	55.9
1	E11	0.55707	8006586062	2579844	OG1RF_12445_	hypothetical_protein	21.9
9	A1	0.557334	8006551110	1607619	OG1RF_11538_	hypothetical_protein	23.9
10	B2	0.558986	8006540833	2268465	OG1RF_12148	hypothetical protein
5	E6	0.559016	8006741170	1655430	OG1RF_11588_	hypothetical_protein	3.2
2	A11	0.559464	8006743201	535451	OG1RF_10510	hypothetical_protein
9	H10	0.560107	8006540160	315034	OG1RF_10300_	hypothetical_protein	70.1
4	F12	0.561295	8006740671	784711	OG1RF_10758_	hypothetical_protein	52.9
6	B11	0.5616	8006550531	2330050	OG1RF_12209_	hypothetical_protein	62
10	H5	0.56196	8006569649	2472515	OG1RF_12343_	hypothetical_protein	73.1
6	G4	0.562632	8006549627	1869604	OG1RF_11776_	hypothetical_protein	42.7
3	C3	0.562838	8006742321	582597	OG1RF_10551_	hypothetical_protein	26
4	E11	0.56305	8006741014	2453775	OG1RF_12322_	hypothetical_protein	99.9
1	G10	0.563786	8006585754	1842437	OG1RF_11760_	hypothetical_protein	54.2
7	G9	0.565103	8006548726	2420459	OG1RF_12292_	hypothetical_protein	12.5
7	E8	0.566784	8006547901	1562168	OG1RF_11505_	hypothetical_protein	55.5
4	F10	0.569795	8006740727	320315	OG1RF_10305_	hypothetical_protein	98.4
9	A9	0.570075	8006541980	1608539	OG1RF_11538_	hypothetical_protein	87
2	E12	0.571245	8006743829	1508090	OG1RF_11447_	hypothetical_protein	11.5
3	G4	0.571379	8006742714	2189631	OG1RF_12070_	hypothetical_protein	39.2
3	H4	0.573341	8006742637	2649799	OG1RF_12505_	hypothetical_protein	97
10	D1	0.57364	8006543427	869463	OG1RF_10827_	hypothetical_protein	88
10	D6	0.574052	8006543269	437254	OG1RF_10421_	hypothetical_protein	63
2	F12	0.576101	8006743788	2643079	OG1RF_12502_	hypothetical_protein	62.4
6	B1	0.576144	8006549918	1860923	OG1RF_11769_	hypothetical_protein	38.6
2	B9	0.577721	8006743120	1974145	OG1RF_11872_	hypothetical_protein	99.2
6	A10	0.577826	8006549940	1158610	OG1RF_11110_	hypothetical_protein	54.1
6	F2	0.57803	8006549697	2547347	OG1RF_12411_	hypothetical_protein	43.5
4	G11	0.580509	8006741552	2585274	OG1RF_12450_	hypothetical_protein	18.8
10	F7	0.583195	8006569195	709897	OG1RF_10673_	hypothetical_protein	87.8
5	C6	0.583419	8006741251	367079	OG1RF_10354_	hypothetical_protein	84.4
6	A3	0.583988	8006550176	1998950	OG1RF_11896_	hypothetical_protein	93.2
6	H10	0.584349	8006548572	1544076	OG1RF_11487_	hypothetical_protein	60.7
1	C10	0.585796	8006585252	957082	OG1RF_10914_	hypothetical_protein	88.7
8	H2	0.586012	8006551220	1009729	OG1RF_10968_	hypothetical_protein	61.7
1	H12	0.58702	8006743367	2266582	OG1RF_12145_	hypothetical_protein	48.6
3	H9	0.588054	8006740155	2115930	OG1RF_12004_	hypothetical_protein	94.4
5	B1	0.590069	8006741929	2168431	OG1RF_12051_	hypothetical_protein	51.2
2	C6	0.590874	8006743695	1157808	OG1RF_11109_	hypothetical_protein	75.4
9	D4	0.591532	8006542121	395218	OG1RF_10382_	hypothetical_protein	73
1	F9	0.594002	8006585880	1160549	OG1RF_11113_	hypothetical_protein	26.3
10	E5	0.594211	8006543127	2316256	OG1RF_12195_	hypothetical_protein	41
4	G12	0.594304	8006741516	2644430	OG1RF_12502_	hypothetical_protein	33.6
9	C10	0.595958	8006542278	1615223	OG1RF_11545_	hypothetical_protein	1.9
11	F3	0.59627	8006567905	39935	OG1RF_10033_	hypothetical_protein	2
6	E3	0.596656	8006550330	2473361	OG1RF_12343_	hypothetical_protein	51.4
9	F7	0.596985	8006542774	1150322	OG1RF_11104_	hypothetical_protein	28.7
11	E9	0.597211	8006567156	2700119	OG1RF_12540	hypothetical protein
11	D5	0.598604	8006567364	731054	OG1RF_10700_	hypothetical_protein	27.1
2	C9	0.599531	8006743707	1985669	OG1RF_11886_	hypothetical_protein	31.6
6	B8	0.599645	8006550553	1066821	OG1RF_11021	hypothetical protein
6	A5	0.602996	8006550082	2359729	OG1RF_12236_	hypothetical_protein	49.4
5	C10	0.603136	8006741275	867277	OG1RF_10826	hypothetical protein
10	C10	0.603666	8006543528	1103312	OG1RF_11061_	hypothetical_protein	70.7
8	E12	0.6039	8006550829	1917084	OG1RF_11815	hypothetical protein
1	G9	0.604081	8006585743	1798042	OG1RF_11718_	hypothetical_protein	46.2
6	A8	0.604456	8006549982	856891	OG1RF_10814_	hypothetical_protein	62.7
2	B10	0.604658	8006743095	2168761	OG1RF_12051_	hypothetical_protein	19
10	B11	0.605157	8006543669	1760406	OG1RF_11686_	hypothetical_protein	85.7
2	G11	0.607258	8006742224	1655248	OG1RF_11588_	hypothetical_protein	24.7
7	A8	0.607419	8006548232	2129585	OG1RF_12017_	hypothetical_protein	86.8
2	B1	0.61021	8006743179	1095274	OG1RF_11054_	hypothetical_protein	68.8
5	D9	0.611291	8006741806	647947	OG1RF_10612_	hypothetical_protein	61.6
6	E6	0.611545	8006549724	609932	OG1RF_10582_	hypothetical_protein	31.4
6	C9	0.612819	8006550448	2472664	OG1RF_12343_	hypothetical_protein	69.3
8	G11	0.612886	8006555960	530038	OG1RF_10506_	hypothetical_protein	13.5
7	F9	0.613611	8006548821	2359404	OG1RF_12236_	hypothetical_protein	10.5
10	D8	0.614396	8006543305	2472946	OG1RF_12343_	hypothetical_protein	62.1
11	C8	0.614439	8006570566	1862758	OG1RF_11770_	hypothetical_protein	62.2
11	C9	0.615655	8006570512	651048	OG1RF_10614_	hypothetical_protein	70.3
8	A12	0.616175	8006549597	1906850	OG1RF_11809	hypothetical protein
4	B6	0.617178	8006740615	2651601	OG1RF_12505_	hypothetical_protein	50.4
2	D8	0.617574	8006743597	868170	OG1RF_10827_	hypothetical_protein	7.1
2	B12	0.618748	8006743698	32535	OG1RF_10029_	hypothetical_protein	6.8
2	F9	0.619224	8006743725	1872734	OG1RF_11779_	hypothetical_protein	13.9
10	B4	0.619655	8006540695	1566113	OG1RF_11509_	hypothetical_protein	82.4
7	D10	0.619893	8006548319	1777513	OG1RF_11700_	hypothetical_protein	15.6
5	E1	0.621367	8006741168	785529	OG1RF_10759_	hypothetical_protein	59.4
6	C10	0.62161	8006549841	319972	OG1RF_10305_	hypothetical_protein	67.8
11	A7	0.622803	8006570310	1008744	OG1RF_10967_	hypothetical_protein	65
4	F11	0.623297	8006740723	694949	OG1RF_10659_	hypothetical_protein	37.4
2	F10	0.623767	8006743794	1916910	OG1RF_11815_	hypothetical_protein	31.4
2	E11	0.623996	8006743840	1028162	OG1RF_10987_	hypothetical_protein	77.6
6	D3	0.62472	8006549797	1150206	OG1RF_11104_	hypothetical_protein	18.8
6	H11	0.625013	8006548582	1803063	OG1RF_11722_	hypothetical_protein	21
9	H12	0.625158	8006540126	1541166	OG1RF_11482_	hypothetical_protein	10.5
4	B7	0.625216	8006740377	277318	OG1RF_10269_	hypothetical_protein	82.5
11	F8	0.626282	8006567863	1622974	OG1RF_11554_	hypothetical_protein	85
1	B7	0.626403	8006585459	855767	OG1RF_10812_	hypothetical_protein	64.9
5	B5	0.62707	8006741366	190327	OG1RF_10193_	hypothetical_protein	42.5
3	B4	0.627542	8006742379	77532	OG1RF_10069_	hypothetical_protein	54.4
6	D6	0.627596	8006549876	1641512	OG1RF_11575_	hypothetical_protein	76.6
1	F12	0.628339	8006585827	2054748	OG1RF_11946_	hypothetical_protein	73.2
5	C8	0.62853	8006741218	694301	OG1RF_10658_	hypothetical_protein	6.3
6	H5	0.629686	8006547690	2359452	OG1RF_12236_	hypothetical_protein	16.3
3	H6	0.630237	8006740091	535762	OG1RF_10510_	hypothetical_protein	89.4
7	G10	0.630481	8006548730	2642775	OG1RF_12502_	hypothetical_protein	68.9
9	H2	0.630604	8006540353	127443	OG1RF_10114_	hypothetical_protein	53.4
2	B7	0.6315	8006743114	868814	OG1RF_10827_	hypothetical_protein	47.4
6	F8	0.632345	8006550272	2116560	OG1RF_12004_	hypothetical_protein	5.6
9	E4	0.63252	8006542830	1151004	OG1RF_11104_	hypothetical_protein	86.9
4	F9	0.632622	8006740665	280360	OG1RF_10271	hypothetical protein
10	A6	0.633422	8006540504	523606	OG1RF_10499_	hypothetical_protein	9.2
10	G3	0.633792	8006569072	789581	OG1RF_10762_	hypothetical_protein	36.3
9	E8	0.633828	8006542851	1832671	OG1RF_11752	hypothetical protein
11	G2	0.634385	8006567796	727731	OG1RF_10694_	hypothetical_protein	78.2
5	H7	0.634644	8006550048	2732922	OG1RF_12571	hypothetical protein
3	G3	0.634994	8006742671	2186093	OG1RF_12066_	hypothetical_protein	31.5
11	C5	0.635101	8006570698	1273036	OG1RF_11218_	hypothetical_protein	13.9
11	B12	0.636064	8006570754	1915049	OG1RF_11813_	hypothetical_protein	45.5
3	A9	0.636793	8006742516	869458	OG1RF_10827_	hypothetical_protein	87.7
10	D4	0.637081	8006543325	77741	OG1RF_10069_	hypothetical_protein	90.9
6	C7	0.637085	8006550449	2373064	OG1RF_12250_	hypothetical_protein	97.3
11	G10	0.637603	8006567663	1273893	OG1RF_11218_	hypothetical_protein	92
8	C5	0.638318	8006549361	1157777	OG1RF_11109_	hypothetical_protein	73.5
10	H11	0.63904	8006569385	1156225	OG1RF_11107_	hypothetical_protein	97.6
6	B10	0.639912	8006550544	1566161	OG1RF_11509_	hypothetical_protein	81.2
11	G5	0.640154	8006567761	1479167	OG1RF_11419_	hypothetical_protein	78.5
11	F12	0.640496	8006567933	2650366	OG1RF_12505_	hypothetical_protein	82.3
7	H11	0.642941	8006549090	2667068	OG1RF_12520_	hypothetical_protein	61.4
10	E2	0.643536	8006543099	1335495	OG1RF_11278_	hypothetical_protein	87
2	E7	0.64365	8006743950	1917496	OG1RF_11817_	hypothetical_protein	94.6
6	D8	0.643686	8006549849	2264882	OG1RF_12144_	hypothetical_protein	81.9
2	A1	0.644605	8006743392	2325622	OG1RF_12204_	hypothetical_protein	15.4
5	F7	0.645283	8006741701	2549572	OG1RF_12414_	hypothetical_protein	9.6
5	B4	0.648198	8006741371	103651	OG1RF_10091_	hypothetical_protein	2.1
4	C11	0.648652	8006740335	2645472	OG1RF_12502_	hypothetical_protein	11.4
4	D5	0.648671	8006741055	1761588	OG1RF_11689_	hypothetical_protein	49.4
11	C6	0.648914	8006570539	914255	OG1RF_10873_	hypothetical_protein	24.2
6	A4	0.649265	8006550153	2228396	OG1RF_12107_	hypothetical_protein	44.6
6	B4	0.650647	8006549904	2477992	OG1RF_12345_	hypothetical_protein	45.6
5	B9	0.650988	8006741372	730384	OG1RF_10699_	hypothetical_protein	64.1
4	B5	0.651993	8006740547	2130012	OG1RF_12017_	hypothetical_protein	44.6
6	D1	0.652085	8006549820	851035	OG1RF_10810_	hypothetical_protein	99.6
2	B8	0.653354	8006743127	1687313	OG1RF_11619_	hypothetical_protein	97.1
10	A8	0.654485	8006540930	278015	OG1RF_10270	hypothetical protein
9	F9	0.65449	8006542689	2428837	OG1RF_12298_	hypothetical_protein	80.5
2	F11	0.654774	8006743760	1960449	OG1RF_11858_	hypothetical_protein	66.1
3	A7	0.655332	8006742549	415876	OG1RF_10403_	hypothetical_protein	23.6
5	H9	0.655668	8006550083	395426	OG1RF_10382_	hypothetical_protein	48.6
11	E5	0.655848	8006567105	1166203	OG1RF_11119_	hypothetical_protein	86.8
10	B10	0.656727	8006543755	1560466	OG1RF_11503_	hypothetical_protein	43.8
9	A7	0.657174	8006541991	730035	OG1RF_10699_	hypothetical_protein	42.3
7	G11	0.657408	8006548709	2671506	OG1RF_12524	hypothetical protein
6	F3	0.657609	8006550198	360178	OG1RF_10347_	hypothetical_protein	15.6
2	G10	0.658359	8006742241	1159268	OG1RF_11111_	hypothetical_protein	48.1
4	B10	0.658636	8006740386	1860014	OG1RF_11769_	hypothetical_protein	62.6
6	B12	0.658651	8006550554	2419363	OG1RF_12291_	hypothetical_protein	35
4	E9	0.660631	8006740940	320806	OG1RF_10306_	hypothetical_protein	38.9
1	G11	0.660872	8006585733	2429663	OG1RF_12298	hypothetical protein
6	C1	0.66236	8006550543	2478488	OG1RF_12345_	hypothetical_protein	32.9
12	A10	0.662558	8006568868	1150451	OG1RF_11104_	hypothetical_protein	39.7
9	C12	0.663057	8006542238	1798072	OG1RF_11718_	hypothetical_protein	45
8	A11	0.665872	8006549543	881828	OG1RF_10840_	hypothetical_protein	25.1
4	D8	0.666475	8006740885	280574	OG1RF_10271_	hypothetical_protein	29.8
11	E11	0.666732	8006567044	450419	OG1RF_10435_	hypothetical_protein	82.9
10	D7	0.667098	8006543308	1622865	OG1RF_11554_	hypothetical_protein	47
3	A6	0.66726	8006742482	281164	OG1RF_10271_	hypothetical_protein	49.4
7	E11	0.66938	8006547919	2548467	OG1RF_12414_	hypothetical_protein	88.6
5	D6	0.669424	8006741268	2271048	OG1RF_12152_	hypothetical_protein	46.1
11	C3	0.670027	8006570668	297486	OG1RF_10283_	hypothetical_protein	62.3
6	D11	0.670117	8006549800	2428746	OG1RF_12298_	hypothetical_protein	85.6
3	A4	0.670392	8006742155	2645241	OG1RF_12502_	hypothetical_protein	16.3
4	G8	0.670682	8006741505	395331	OG1RF_10382_	hypothetical_protein	59.7
10	F8	0.67137	8006569263	1131827	OG1RF_11090	hypothetical protein
6	G1	0.671984	8006549669	480200	OG1RF_10460_	hypothetical_protein	38.6
5	A10	0.673686	8006741484	2589035	OG1RF_12455_	hypothetical_protein	78.1
2	B5	0.673922	8006743162	2699808	OG1RF_12540_	hypothetical_protein	56.6
10	A5	0.674467	8006540033	2697674	OG1RF_12539_	hypothetical_protein	99.1
9	F4	0.675361	8006542702	591431	OG1RF_10562_	hypothetical_protein	69.4
6	G2	0.675946	8006549675	1012159	OG1RF_10971	ycgQ, hypothetical protein
1	H2	0.676493	8006743475	80960	OG1RF_10076_	hypothetical_protein	14.5
2	D9	0.676964	8006743550	880617	OG1RF_10840_	hypothetical_protein	97.7
10	E9	0.677541	8006542960	2168688	OG1RF_12051_	hypothetical_protein	26.1
10	A2	0.679884	8006540155	2472299	OG1RF_12343_	hypothetical_protein	78.7
3	C1	0.680479	8006742417	2189511	OG1RF_12070_	hypothetical_protein	63.9
10	G9	0.680962	8006569770	261675	OG1RF_10253_	hypothetical_protein	27.7
7	B10	0.682401	8006547867	1564269	OG1RF_11508_	hypothetical_protein	78.5
6	D7	0.682559	8006549827	1916786	OG1RF_11815_	hypothetical_protein	53.4
1	B5	0.684252	8006585550	2474788	OG1RF_12343_	hypothetical_protein	14.9
9	A3	0.684477	8006551085	2698707	OG1RF_12539_	hypothetical_protein	37.7
9	E9	0.684848	8006542879	2272189	OG1RF_12153_	hypothetical_protein	47.3
1	D7	0.684853	8006585236	2651979	OG1RF_12505_	hypothetical_protein	40.6
4	D11	0.685172	8006740871	727982	OG1RF_10695_	hypothetical_protein	49.3
3	H5	0.687602	8006740146	463612	OG1RF_10449_	hypothetical_protein	92.6
7	F7	0.688232	8006548788	1608537	OG1RF_11538_	hypothetical_protein	86.9
6	B3	0.688492	8006549946	2348980	OG1RF_12229_	hypothetical_protein	22.9
8	F3	0.689016	8006550683	614602	OG1RF_10587_	hypothetical_protein	56.1
1	E7	0.689048	8006586008	1916784	OG1RF_11815	hypothetical protein
4	C12	0.690387	8006741111	190335	OG1RF_10193_	hypothetical_protein	48.5
4	E10	0.691196	8006741020	1043381	OG1RF_11001_	hypothetical_protein	65.6
6	E8	0.69232	8006549750	1151002	OG1RF_11104_	hypothetical_protein	86.7
2	B2	0.693741	8006743164	2015409	OG1RF_11909	hypothetical protein
2	D12	0.69427	8006743582	2472470	OG1RF_12343_	hypothetical_protein	74.3
6	E1	0.694513	8006550286	1209182	OG1RF_11156_	hypothetical_protein	24
4	C8	0.694853	8006740334	1019765	OG1RF_10980_	hypothetical_protein	73.7
8	A6	0.695499	8006549002	1541337	OG1RF_11483_	hypothetical_protein	9.7
2	A10	0.695739	8006743227	395216	OG1RF_10382_	hypothetical_protein	73.2
7	E12	0.695861	8006547885	2647410	OG1RF_12503_	hypothetical_protein	64.8
4	E12	0.698153	8006740958	2474860	OG1RF_12343_	hypothetical_protein	13
10	H10	0.69837	8006569449	466823	OG1RF_10451_	hypothetical_protein	41.7
7	C5	0.698495	8006548124	2228019	OG1RF_12107_	hypothetical_protein	92.3
3	E1	0.699452	8006742859	1071246	OG1RF_11027_	hypothetical_protein	87.9
10	B1	0.701383	8006540839	1607315	OG1RF_11538_	hypothetical_protein	3
6	B2	0.704114	8006549943	1973580	OG1RF_11871_	hypothetical_protein	68.9
1	G5	0.704127	8006585732	592659	OG1RF_10564_	hypothetical_protein	43.7
6	C5	0.705718	8006550461	1672990	OG1RF_11603_	hypothetical_protein	87.1
7	G4	0.706471	8006548651	728691	OG1RF_10697_	hypothetical_protein	28.3
11	E8	0.706709	8006567108	2548745	OG1RF_12414_	hypothetical_protein	68.7
2	E6	0.707751	8006743978	1786581	OG1RF_11708_	hypothetical_protein	16.8
2	G9	0.707903	8006742221	1156913	OG1RF_11109_	hypothetical_protein	20
5	F6	0.708125	8006741718	2350553	OG1RF_12229_	hypothetical_protein	84.3
10	G8	0.709121	8006568911	1716328	OG1RF_11648_	hypothetical_protein	70.2
4	A8	0.710082	8006740256	2669136	OG1RF_12522_	hypothetical_protein	0.7
9	D10	0.71176	8006542860	80785	OG1RF_10076_	hypothetical_protein	2
2	D2	0.712215	8006743687	2450239	OG1RF_12318_	hypothetical_protein	95.1
1	G2	0.712291	8006585868	2545503	OG1RF_12408_	hypothetical_protein	50.1
9	E2	0.712355	8006542821	992076	OG1RF_10949_	hypothetical_protein	76.4
7	G6	0.713403	8006548701	1160590	OG1RF_11113_	hypothetical_protein	33.4
5	H4	0.713419	8006550019	2428929	OG1RF_12298_	hypothetical_protein	75.3
3	F1	0.714688	8006742806	396085	OG1RF_10383_	hypothetical_protein	78.1
9	B11	0.714983	8006542305	1164884	OG1RF_11116_	hypothetical_protein	56.8
2	G12	0.715372	8006742264	2134314	OG1RF_12020_	hypothetical_protein	10.2
10	D9	0.717257	8006543311	2547340	OG1RF_12411_	hypothetical_protein	45
4	F8	0.717892	8006740645	39849	OG1RF_10033_	hypothetical_protein	18.9
1	D10	0.720239	8006586163	648297	OG1RF_10612_	hypothetical_protein	90.6
8	A8	0.720658	8006548927	2532851	OG1RF_12393_	hypothetical_protein	95.4
8	F2	0.720663	8006550787	2699270	OG1RF_12539_	hypothetical_protein	4.2
9	E1	0.721071	8006542805	882159	OG1RF_10840_	hypothetical_protein	5.3
4	D9	0.721355	8006740833	501944	OG1RF_10482_	hypothetical_protein	8
6	F12	0.722397	8006549617	34389	OG1RF_10029_	hypothetical_protein	78.3
11	D10	0.722544	8006567297	1777954	OG1RF_11700_	hypothetical_protein	45
10	D3	0.722558	8006543419	2651002	OG1RF_12505_	hypothetical_protein	65.9
6	H3	0.72373	8006547718	1974477	OG1RF_11872_	hypothetical_protein	45.9
4	B8	0.724659	8006740388	694390	OG1RF_10658_	hypothetical_protein	46
10	G5	0.72582	8006569068	1441349	OG1RF_11376_	hypothetical_protein	12
5	C1	0.72605	8006741390	2135266	OG1RF_12020_	hypothetical_protein	64.1
4	C5	0.727084	8006740284	671473	OG1RF_10633_	hypothetical_protein	38.6
5	A11	0.727259	8006741918	1159737	OG1RF_11112_	hypothetical_protein	23.7
6	H6	0.727834	8006547704	2653262	OG1RF_12505_	hypothetical_protein	7.4
1	B6	0.729292	8006585570	2545633	OG1RF_12408_	hypothetical_protein	32
4	D12	0.729297	8006740898	803471	OG1RF_10773_	hypothetical_protein	95.7
1	E5	0.729525	8006586164	2400244	OG1RF_12276_	hypothetical_protein	3.2
4	C2	0.729604	8006740445	2643123	OG1RF_12502_	hypothetical_protein	61.5
1	D11	0.730375	8006586127	729499	OG1RF_10699_	hypothetical_protein	8.8
10	C4	0.731009	8006543614	1149901	OG1RF_11103_	hypothetical_protein	67.3
8	G5	0.731382	8006551422	277349	OG1RF_10269_	hypothetical_protein	78.7
8	A10	0.731649	8006549594	600264	OG1RF_10572_	hypothetical_protein	26.6
8	D8	0.73221	8006549199	1160543	OG1RF_11113_	hypothetical_protein	25.2
8	C12	0.732624	8006549287	856282	OG1RF_10814_	hypothetical_protein	4.9
3	A3	0.732928	8006742162	2636266	OG1RF_12496_	hypothetical_protein	21.4
9	D9	0.73296	8006542844	80423	OG1RF_10075_	hypothetical_protein	35.1
4	B3	0.734323	8006740557	1861441	OG1RF_11769_	hypothetical_protein	24.9
11	B5	0.734744	8006570004	82719	OG1RF_10078_	hypothetical_protein	95.1
2	C7	0.734968	8006743674	1170874	OG1RF_11125_	hypothetical_protein	12.8
11	D8	0.735476	8006567307	81228	OG1RF_10076_	hypothetical_protein	33.7
11	H7	0.735566	8006568328	1641297	OG1RF_11575_	hypothetical_protein	99.1
4	C6	0.736285	8006740313	686712	OG1RF_10651_	hypothetical_protein	38.3
5	F5	0.736924	8006741720	1869290	OG1RF_11776_	hypothetical_protein	60.1
7	B6	0.736967	8006547831	857938	OG1RF_10816_	hypothetical_protein	39.4
4	F4	0.737892	8006740745	1836483	OG1RF_11756	hypothetical protein
2	B11	0.739071	8006743055	2359368	OG1RF_12236_	hypothetical_protein	6.2
4	B2	0.740691	8006740545	1835602	OG1RF_11756_	hypothetical_protein	91
9	D2	0.741572	8006542268	2215793	OG1RF_12095_	hypothetical_protein	50.3
2	C11	0.74261	8006743627	2265138	OG1RF_12144_	hypothetical_protein	68
1	G6	0.743261	8006585735	730270	OG1RF_10699_	hypothetical_protein	57
7	F8	0.743262	8006548742	2324705	OG1RF_12204_	hypothetical_protein	86.6
5	E5	0.74412	8006741151	1586268	OG1RF_11524	hypothetical protein
10	A7	0.744293	8006540510	1544655	OG1RF_11488_	hypothetical_protein	62.9
7	E10	0.745379	8006547892	2252587	OG1RF_12131_	hypothetical_protein	38
4	C10	0.746655	8006740259	2332947	OG1RF_12213_	hypothetical_protein	78.5
11	D7	0.746693	8006567424	2478303	OG1RF_12345_	hypothetical_protein	37.6
10	F9	0.749488	8006569235	1320919	OG1RF_11263_	hypothetical_protein	25
4	B9	0.75012	8006740434	1830266	OG1RF_11749_	hypothetical_protein	35.5
4	A5	0.750157	8006740181	2547876	OG1RF_12412_	hypothetical_protein	33.8
2	D11	0.750197	8006743529	2417298	OG1RF_12289_	hypothetical_protein	95
1	G7	0.750565	8006585704	1563685	OG1RF_11507_	hypothetical_protein	33.4
8	D11	0.75121	8006550949	729140	OG1RF_10698_	hypothetical_protein	38.7
2	A8	0.751939	8006743249	1813381	OG1RF_11729_	hypothetical_protein	88.9
9	C6	0.752161	8006542210	611122	OG1RF_10583	hypothetical protein
3	A1	0.752646	8006742144	2316205	OG1RF_12195_	hypothetical_protein	54.7
6	H7	0.752741	8006548638	395615	OG1RF_10382_	hypothetical_protein	26.5
10	G4	0.753164	8006568996	1159810	OG1RF_11112_	hypothetical_protein	32.9
4	F7	0.753291	8006740788	2128301	OG1RF_12015_	hypothetical_protein	0.7
4	D10	0.754204	8006740843	648739	OG1RF_10613_	hypothetical_protein	20.7
2	G8	0.754907	8006742216	957053	OG1RF_10914_	hypothetical_protein	80.7
1	B3	0.755735	8006585571	2135135	OG1RF_12020_	hypothetical_protein	56.7
8	A5	0.756038	8006548990	1442083	OG1RF_11376	hypothetical protein
2	H8	0.756042	8006742114	1605179	OG1RF_11537_	hypothetical_protein	70.1
7	F6	0.756223	8006548832	1164878	OG1RF_11116_	hypothetical_protein	55.5
2	C4	0.756594	8006743660	729745	OG1RF_10699	hypothetical protein
11	F6	0.757956	8006567857	1295375	OG1RF_11238_	hypothetical_protein	74.7
9	E3	0.758296	8006542831	1150823	OG1RF_11104_	hypothetical_protein	71.4
4	A11	0.760951	8006740640	523826	OG1RF_10499_	hypothetical_protein	36.9
6	D4	0.761314	8006549850	1166885	OG1RF_11120_	hypothetical_protein	98.1
1	C12	0.761784	8006585308	1075749	OG1RF_11032_	hypothetical_protein	3.9
2	E5	0.764241	8006743951	1346637	OG1RF_11290_	hypothetical_protein	84
11	C10	0.764463	8006570473	1678768	OG1RF_11609_	hypothetical_protein	91.1
1	E8	0.764598	8006586038	2415226	OG1RF_12288_	hypothetical_protein	67.6
11	C12	0.76475	8006570370	649241	OG1RF_10613_	hypothetical_protein	53.7
4	C9	0.765198	8006740274	1567072	OG1RF_11509_	hypothetical_protein	58.3
3	D1	0.766189	8006742964	1577332	OG1RF_11518_	GntR_family_transcriptional_regulator	76.1
5	D7	0.766626	8006741267	2400784	OG1RF_12276_	hypothetical_protein	36.4
11	E7	0.768082	8006567121	2546301	OG1RF_12409_	hypothetical_protein	83.2
4	E8	0.768716	8006740886	2732771	OG1RF_12571_	hypothetical_protein	75.1
7	F4	0.769566	8006548770	297164	OG1RF_10283_	hypothetical_protein	89.5
11	F5	0.770252	8006567844	1161643	OG1RF_11114_	hypothetical_protein	73.2
9	C8	0.770347	8006542245	867472	OG1RF_10826_	hypothetical_protein	33
8	D12	0.772455	8006550972	856881	OG1RF_10814_	hypothetical_protein	61.7
4	C4	0.773293	8006740408	2722793	OG1RF_12559_	hypothetical_protein	0
10	G7	0.774778	8006569020	1642555	OG1RF_11576_	hypothetical_protein	33.6
1	B8	0.775995	8006585427	2037199	OG1RF_11930_	hypothetical_protein	27.9
4	G10	0.776191	8006741580	2544501	OG1RF_12407_	hypothetical_protein	23
1	C9	0.776901	8006585272	921911	OG1RF_10881_	hypothetical_protein	30.8
8	A3	0.777095	8006548968	868450	OG1RF_10827_	hypothetical_protein	24.7
10	B3	0.777234	8006540773	2451205	OG1RF_12318_	hypothetical_protein	6.8
4	A7	0.777596	8006740197	2649709	OG1RF_12505_	hypothetical_protein	99.3
4	E6	0.777941	8006740890	2642979	OG1RF_12502_	hypothetical_protein	64.5
7	B8	0.778247	8006547869	1169253	OG1RF_11123_	hypothetical_protein	11.2
4	G2	0.782591	8006740675	1746760	OG1RF_11674_	hypothetical_protein	15.4
7	C3	0.783762	8006548106	1075476	OG1RF_11032	hypothetical protein
2	C5	0.783871	8006743673	1048942	OG1RF_11006_	hypothetical_protein	68.5
10	H6	0.783985	8006569508	80930	OG1RF_10076_	hypothetical_protein	12.4
10	A3	0.784029	8006540021	1131851	OG1RF_11090_	hypothetical_protein	68.9
4	E7	0.784437	8006740919	2652249	OG1RF_12505_	hypothetical_protein	33.6
7	C2	0.78557	8006548101	1071261	OG1RF_11027_	hypothetical_protein	95.1
9	B12	0.787649	8006542376	1617684	OG1RF_11547_	hypothetical_protein	33.4
9	B4	0.787818	8006541994	2271663	OG1RF_12153_	hypothetical_protein	13.7
4	H12	0.789148	8006741488	66871	OG1RF_10058_	hypothetical_protein	73.7
7	A7	0.789732	8006548247	991413	OG1RF_10949_	hypothetical_protein	14.1
9	A8	0.790378	8006541946	1568172	OG1RF_11509_	hypothetical_protein	30.6
11	A10	0.79038	8006570195	1273801	OG1RF_11218_	hypothetical_protein	83.6
11	G12	0.79128	8006567669	2416811	OG1RF_12289	hypothetical protein
5	E8	0.791862	8006741135	2402023	OG1RF_12277	hypothetical protein
10	E6	0.792227	8006543030	2134374	OG1RF_12020_	hypothetical_protein	13.6
11	H9	0.792689	8006568303	2544329	OG1RF_12407_	hypothetical_protein	61.1
2	E8	0.794443	8006743976	2429018	OG1RF_12298_	hypothetical_protein	70.3
8	A7	0.794961	8006549014	1858978	OG1RF_11769_	hypothetical_protein	90.1
4	C7	0.796108	8006740263	868431	OG1RF_10827_	hypothetical_protein	23.5
8	E7	0.797065	8006550867	279682	OG1RF_10271_	hypothetical_protein	0.1
11	G7	0.797397	8006567749	2186328	OG1RF_12066_	hypothetical_protein	66
2	H6	0.797808	8006742135	66883	OG1RF_10058_	hypothetical_protein	68.3
6	H4	0.800754	8006547738	2351219	OG1RF_12230_	hypothetical_protein	45.1
10	B5	0.801433	8006540747	2016029	OG1RF_11910_	hypothetical_protein	45.9
7	A11	0.802133	8006548228	2548478	OG1RF_12414_	hypothetical_protein	87.8
1	A7	0.802508	8006585580	252958	OG1RF_10243_	hypothetical_protein	87.7
9	F5	0.80275	8006542704	857951	OG1RF_10816	hypothetical protein
8	A9	0.803024	8006549582	557529	OG1RF_10532_	hypothetical_protein	80.8
2	F8	0.803272	8006743732	1442811	OG1RF_11377_	hypothetical_protein	31.9
5	H5	0.803804	8006550034	2471804	OG1RF_12343_	hypothetical_protein	91.3
4	B11	0.804056	8006740356	1872239	OG1RF_11779_	hypothetical_protein	73.3
2	A5	0.804189	8006743266	780854	OG1RF_10755_	hypothetical_protein	50
7	G8	0.804454	8006548690	1960206	OG1RF_11858_	hypothetical_protein	89.7
4	G5	0.807763	8006740713	2119994	OG1RF_12008_	hypothetical_protein	84.1
4	A9	0.809666	8006740578	103338	OG1RF_10091_	hypothetical_protein	48.1
4	A3	0.810174	8006740210	1859610	OG1RF_11769_	hypothetical_protein	73.3
10	H8	0.811202	8006569558	2476818	OG1RF_12345_	hypothetical_protein	75.6
4	H11	0.813608	8006742062	2577465	OG1RF_12441_	hypothetical_protein	68.1
4	B4	0.813629	8006740624	1952015	OG1RF_11850_	hypothetical_protein	96.1
10	A9	0.814436	8006540919	728406	OG1RF_10696_	hypothetical_protein	49
5	F1	0.815176	8006741758	614510	OG1RF_10587_	hypothetical_protein	16.1
3	G1	0.816226	8006742738	901078	OG1RF_10861_	hypothetical_protein	37.1
2	E10	0.81755	8006743841	395619	OG1RF_10382_	hypothetical_protein	26
2	C8	0.819909	8006743658	1715567	OG1RF_11646	hypothetical protein
10	C1	0.82067	8006543676	2458670	OG1RF_12328_	hypothetical_protein	34.3
5	A8	0.820786	8006741461	2266730	OG1RF_12145	hypothetical protein
4	C3	0.821093	8006740430	2675271	OG1RF_12526_	hypothetical_protein	17.7
7	B9	0.821554	8006547829	1226803	OG1RF_11172_	hypothetical_protein	36.5
5	A9	0.821767	8006741444	2268427	OG1RF_12148_	hypothetical_protein	23.4
11	A9	0.824306	8006570304	2271923	OG1RF_12153_	hypothetical_protein	30.4
1	F2	0.82439	8006585943	2252719	OG1RF_12131_	hypothetical_protein	54.8
4	D6	0.825219	8006741114	2325161	OG1RF_12204_	hypothetical_protein	51.2
7	B5	0.826985	8006547822	729449	OG1RF_10699_	hypothetical_protein	5.6
10	E1	0.828545	8006543159	1131663	OG1RF_11090_	hypothetical_protein	97.4
11	D9	0.829287	8006567330	1641613	OG1RF_11575_	hypothetical_protein	66.1
10	B6	0.829612	8006540578	526661	OG1RF_10502_	hypothetical_protein	27
4	E3	0.830836	8006740868	2013446	OG1RF_11908_	hypothetical_protein	21.6
5	E4	0.831048	8006741154	1543396	OG1RF_11486	hypothetical protein
8	F7	0.831567	8006550681	2653028	OG1RF_12505_	hypothetical_protein	13.5
1	E10	0.831654	8006586072	2546403	OG1RF_12409_	hypothetical_protein	17.4
2	F7	0.832544	8006743751	1138871	OG1RF_11096_	hypothetical_protein	34.6
4	B12	0.833511	8006740353	2097376	OG1RF_11984_	hypothetical_protein	4.2
4	H8	0.834785	8006742017	1606035	OG1RF_11537_	hypothetical_protein	37.9
7	D11	0.837677	8006548292	1973967	OG1RF_11871_	hypothetical_protein	19.6
2	H9	0.838586	8006742170	1687514	OG1RF_11619_	hypothetical_protein	84.8
2	A7	0.84026	8006743285	1608699	OG1RF_11538_	hypothetical_protein	98
10	B8	0.840599	8006540583	1320723	OG1RF_11263_	hypothetical_protein	6.1
9	G9	0.841928	8006542425	915267	OG1RF_10875_	hypothetical_protein	42.6
4	G7	0.842652	8006741519	80835	OG1RF_10076_	hypothetical_protein	5.6
1	H1	0.842925	8006585759	2544504	OG1RF_12407_	hypothetical_protein	22.3
11	D12	0.84381	8006567271	2402039	OG1RF_12277_	hypothetical_protein	86.8
7	A5	0.843957	8006548629	2651110	OG1RF_12505_	hypothetical_protein	63.1
5	A4	0.844074	8006741474	1308721	OG1RF_11248_	hypothetical_protein	89.4
2	E2	0.844538	8006743928	592506	OG1RF_10564_	hypothetical_protein	21.7
11	C11	0.845219	8006570375	178177	OG1RF_10180_	hypothetical_protein	16.3
4	A6	0.846536	8006740199	2642543	OG1RF_12502_	hypothetical_protein	73.8
1	F3	0.847302	8006585914	2419950	OG1RF_12291_	hypothetical_protein	76.2
8	C11	0.84772	8006549269	591335	OG1RF_10562_	hypothetical_protein	42.4
9	E10	0.848129	8006542872	2359450	OG1RF_12236_	hypothetical_protein	16
7	F2	0.848904	8006547951	2653264	OG1RF_12505_	hypothetical_protein	7.4
9	H11	0.849124	8006540133	592903	OG1RF_10564_	hypothetical_protein	78.8
1	H10	0.849221	8006743401	1564440	OG1RF_11508_	hypothetical_protein	63.7
10	A4	0.84965	8006540096	1244494	OG1RF_11190_	hypothetical_protein	10.6
2	H3	0.850551	8006742263	2450970	OG1RF_12318_	hypothetical_protein	28.2
1	G4	0.850819	8006585701	501957	OG1RF_10482	hypothetical_protein
2	E4	0.851442	8006743930	1157380	OG1RF_11109_	hypothetical_protein	48.9
12	A7	0.853405	8006568005	2173649	OG1RF_12056_	hypothetical_protein	69.1
3	H7	0.85501	8006740160	866638	OG1RF_10825_	hypothetical_protein	18.8
5	H3	0.855982	8006550063	1319763	OG1RF_11261_	hypothetical_protein	55.8
11	A3	0.856089	8006569874	502492	OG1RF_10482_	hypothetical_protein	85.2
11	C1	0.861094	8006570759	2419415	OG1RF_12291_	hypothetical_protein	38.6
9	E6	0.861847	8006542859	1311300	OG1RF_11252_	hypothetical_protein	84.2
1	G12	0.862166	8006585783	2457477	OG1RF_12326_	hypothetical_protein	3.3
4	D2	0.862203	8006741080	650645	OG1RF_10614_	hypothetical_protein	44.9
2	G5	0.862486	8006742266	650038	OG1RF_10614_	hypothetical_protein	6.5
1	A5	0.864251	8006585646	2618229	OG1RF_12483_	hypothetical_protein	78.6
4	F5	0.865298	8006740739	1861178	OG1RF_11769_	hypothetical_protein	31.8
5	D5	0.866325	8006741258	2134503	OG1RF_12020_	hypothetical_protein	20.9
9	G6	0.866605	8006542578	1442167	OG1RF_11376_	hypothetical_protein	91.1
7	F11	0.86879	8006548749	2489028	OG1RF_12355_	hypothetical_protein	17.9
9	H3	0.869963	8006540355	367081	OG1RF_10354	hypothetical_protein
10	H7	0.87083	8006569478	609032	OG1RF_10581_	hypothetical_protein	32.5
9	C4	0.871718	8006542257	569960	OG1RF_10542_	hypothetical_protein	13.1
5	A5	0.872017	8006741464	1442329	OG1RF_11377_	hypothetical_protein	98.6
3	H8	0.872774	8006740065	1062647	OG1RF_11017_	hypothetical_protein	63.5
2	A2	0.873795	8006743275	26611	OG1RF_10022_	hypothetical_protein	63.4
7	F3	0.874154	8006548819	261487	OG1RF_10253_	hypothetical_protein	5.2
4	G3	0.874607	8006740732	2027938	OG1RF_11923_	hypothetical_protein	80.3
2	F1	0.875178	8006743825	1560533	OG1RF_11503_	hypothetical_protein	20.7
8	F9	0.875876	8006551514	103636	OG1RF_10091_	hypothetical_protein	4.3
2	B3	0.877839	8006743200	2228520	OG1RF_12107_	hypothetical_protein	29
2	B4	0.879762	8006743181	2651967	OG1RF_12505_	hypothetical_protein	40.9
8	H10	0.880093	8006551132	360213	OG1RF_10347_	hypothetical_protein	11.2
10	B7	0.881635	8006540601	727265	OG1RF_10693_	hypothetical_protein	26.2
8	H8	0.88174	8006551109	233303	OG1RF_10223_	hypothetical_protein	65.9
5	A2	0.882557	8006741442	80451	OG1RF_10075_	hypothetical_protein	40.6
1	D5	0.882611	8006585227	2476820	OG1RF_12345_	hypothetical_protein	75.5
6	C8	0.883186	8006550463	2397084	OG1RF_12273_	hypothetical_protein	15.8
2	G2	0.883482	8006742270	82575	OG1RF_10078_	hypothetical_protein	41
8	G2	0.884877	8006551437	2643648	OG1RF_12502_	hypothetical_protein	50.3
4	E4	0.886293	8006740923	2397110	OG1RF_12273_	hypothetical_protein	22.5
12	A1	0.886662	8006568048	1250468	OG1RF_11195_	hypothetical_protein	2.7
4	F6	0.886738	8006740823	1907660	OG1RF_11809_	hypothetical_protein	30.8
8	F8	0.886908	8006551471	32591	OG1RF_10029_	hypothetical_protein	8.9
2	G3	0.888288	8006742255	467795	OG1RF_10451_	hypothetical_protein	0.8
11	G6	0.888324	8006567835	1622869	OG1RF_11554_	hypothetical_protein	48.4
4	F2	0.888948	8006740830	422769	OG1RF_10408_	hypothetical_protein	44
1	A10	0.889833	8006585526	850962	OG1RF_10810_	hypothetical_protein	85.4
3	A2	0.89009	8006742141	2457085	OG1RF_12326_	hypothetical_protein	53.2
4	C1	0.891093	8006740359	2532993	OG1RF_12393_	hypothetical_protein	48.9
4	A1	0.892481	8006740162	239967	OG1RF_10231_	hypothetical_protein	36.5
2	G7	0.892526	8006742230	915729	OG1RF_10876_	hypothetical_protein	79.5
4	H6	0.893036	8006742048	1164953	OG1RF_11116_	hypothetical_protein	71.5
4	D4	0.893244	8006741101	850448	OG1RF_10809_	hypothetical_protein	82.7
4	B1	0.895983	8006740604	1600965	OG1RF_11532_	hypothetical_protein	47.3
2	F4	0.89648	8006743836	2651499	OG1RF_12505_	hypothetical_protein	53
1	D4	0.897047	8006585241	1862475	OG1RF_11770_	hypothetical_protein	91.4
1	F8	0.897742	8006585853	1158384	OG1RF_11110_	hypothetical_protein	25.4
2	F3	0.899751	8006743835	2644988	OG1RF_12502_	hypothetical_protein	21.7
6	H8	0.899964	8006548627	903630	OG1RF_10866_	hypothetical_protein	49.4
5	F4	0.899984	8006741714	1567960	OG1RF_11509_	hypothetical_protein	36
6	F1	0.900262	8006549748	1973671	OG1RF_11871_	hypothetical_protein	57.3
2	B6	0.900315	8006743050	785404	OG1RF_10759_	hypothetical_protein	44
6	C6	0.900837	8006550376	2215766	OG1RF_12095_	hypothetical_protein	46.1
7	C4	0.902614	8006548120	1328705	OG1RF_11270_	hypothetical_protein	29.8
7	B3	0.904297	8006547808	572102	OG1RF_10543_	hypothetical_protein	75.7
4	A4	0.905069	8006740200	2338435	OG1RF_12219_	hypothetical_protein	88.8
7	A6	0.905322	8006548180	190394	OG1RF_10193_	hypothetical_protein	92.5
12	B8	0.906893	8006541682	1329451	OG1RF_11271_	hypothetical_protein	0.5
7	E6	0.908833	8006547873	1281290	OG1RF_11224_	hypothetical_protein	93.2
4	G9	0.908982	8006741542	2454022	OG1RF_12322_	hypothetical_protein	68
2	A4	0.909937	8006743310	592498	OG1RF_10564_	hypothetical_protein	20.6
7	A4	0.910807	8006548570	2580413	OG1RF_12445_	hypothetical_protein	93.8
7	B1	0.913086	8006548525	956922	OG1RF_10914_	hypothetical_protein	44.5
8	B11	0.91417	8006549465	1465331	OG1RF_11405	hypothetical protein
8	E2	0.914708	8006550994	1028234	OG1RF_10987_	hypothetical_protein	84.3
6	D2	0.915544	8006549887	869048	OG1RF_10827_	hypothetical_protein	62.1
7	B7	0.91581	8006547863	1160628	OG1RF_11113_	hypothetical_protein	40
4	A2	0.916027	8006740172	1442987	OG1RF_11377_	hypothetical_protein	7.5
2	F5	0.916683	8006743718	66933	OG1RF_10058_	hypothetical_protein	46
9	H4	0.916685	8006540320	1441681	OG1RF_11376_	hypothetical_protein	44.1
12	A3	0.917628	8006568053	1803231	OG1RF_11722_	hypothetical_protein	8.1
2	A6	0.919208	8006743234	1281927	OG1RF_11225_	hypothetical_protein	67.9
2	C2	0.919521	8006743639	434059	OG1RF_10418_	hypothetical_protein	71
2	G6	0.919677	8006742219	803112	OG1RF_10773_	hypothetical_protein	33.2
7	E4	0.920073	8006547943	784995	OG1RF_10758_	hypothetical_protein	94.3
11	A6	0.920808	8006570329	728634	OG1RF_10697_	hypothetical_protein	8.9
8	B5	0.921024	8006549541	2645979	OG1RF_12502_	hypothetical_protein	0.6
7	F5	0.921955	8006548797	1150678	OG1RF_11104_	hypothetical_protein	59
4	F1	0.922068	8006741011	2653052	OG1RF_12505_	hypothetical_protein	12.9
2	C1	0.925132	8006743618	33318	OG1RF_10029_	hypothetical_protein	37
11	D6	0.92603	8006567378	857960	OG1RF_10816_	hypothetical_protein	48.7
2	D3	0.927366	8006743712	2644199	OG1RF_12502_	hypothetical_protein	38.5
11	F4	0.927776	8006567929	480122	OG1RF_10460_	hypothetical_protein	74.9
9	H8	0.927887	8006540270	1027757	OG1RF_10987_	hypothetical_protein	40.2
7	A3	0.928346	8006548639	2577760	OG1RF_12441_	hypothetical_protein	93
10	H2	0.929024	8006569741	1832659	OG1RF_11752_	hypothetical_protein	10.9
8	A4	0.929192	8006548965	915280	OG1RF_10875_	hypothetical_protein	44.9
1	G1	0.929541	8006585877	2316108	OG1RF_12195_	hypothetical_protein	80.9
11	B4	0.929593	8006570129	2471933	OG1RF_12343_	hypothetical_protein	88
11	A8	0.930216	8006570287	2129573	OG1RF_12017_	hypothetical_protein	88
8	G1	0.930324	8006551456	1562092	OG1RF_11505_	hypothetical_protein	72.3
9	A4	0.930462	8006542085	1985491	OG1RF_11886_	hypothetical_protein	72.6
4	D7	0.930769	8006741096	2643918	OG1RF_12502_	hypothetical_protein	44.5
11	G8	0.931025	8006567724	775121	OG1RF_10748_	hypothetical_protein	16
4	E1	0.93117	8006740900	1149751	OG1RF_11103_	hypothetical_protein	11.5
1	G3	0.932861	8006585756	33015	OG1RF_10029_	hypothetical_protein	25.3
4	D3	0.934747	8006741052	730343	OG1RF_10699_	hypothetical_protein	61.6
2	H7	0.935717	8006742087	359761	OG1RF_10347_	hypothetical_protein	67.1
5	D4	0.936498	8006741302	1869376	OG1RF_11776_	hypothetical_protein	55.4
10	G6	0.936654	8006569025	1479037	OG1RF_11419_	hypothetical_protein	88.6
2	H10	0.940558	8006742148	1699764	OG1RF_11630_	hypothetical_protein	54.5
4	H3	0.941161	8006742077	433860	OG1RF_10418_	hypothetical_protein	12.6
8	F4	0.9415	8006550673	914207	OG1RF_10873_	hypothetical_protein	40.6
8	B4	0.941557	8006549510	2547808	OG1RF_12412_	hypothetical_protein	57
8	B6	0.942461	8006549584	2650897	OG1RF_12505_	hypothetical_protein	68.6
1	E4	0.942525	8006586162	2037197	OG1RF_11930_	hypothetical_protein	28.7
9	H5	0.944654	8006540307	1872524	OG1RF_11779_	hypothetical_protein	39.1
8	C3	0.945253	8006549418	2478668	OG1RF_12345_	hypothetical_protein	28.3
7	A1	0.945553	8006548573	2015994	OG1RF_11910_	hypothetical_protein	41.5
11	A2	0.945682	8006569912	103018	OG1RF_10091_	hypothetical_protein	95.1
4	G6	0.947528	8006740728	2732920	OG1RF_12571_	hypothetical_protein	34
4	F3	0.949545	8006740761	1478989	OG1RF_11419_	hypothetical_protein	92.3
12	A8	0.951189	8006567994	2477931	OG1RF_12345_	hypothetical_protein	47.1
2	G4	0.952892	8006742189	625447	OG1RF_10596_	hypothetical_protein	64
9	F6	0.95473	8006542761	980940	OG1RF_10939_	hypothetical_protein	92.5
2	C3	0.95547	8006743645	609016	OG1RF_10581	hypothetical protein
6	A11	0.955776	8006549969	1600935	OG1RF_11532_	hypothetical_protein	54.9
5	A6	0.956745	8006741476	1716348	OG1RF_11648_	hypothetical_protein	64.1
4	H7	0.95697	8006742038	1585751	OG1RF_11524_	hypothetical_protein	14.6
8	G6	0.958367	8006551338	651492	OG1RF_10614_	hypothetical_protein	98.4
7	G3	0.959333	8006548731	319688	OG1RF_10305_	hypothetical_protein	42.5
5	A1	0.960331	8006741441	80379	OG1RF_10075_	hypothetical_protein	26.6
2	H1	0.961151	8006742252	2228448	OG1RF_12107_	hypothetical_protein	38.1
1	E6	0.964544	8006586099	2401715	OG1RF_12276_	hypothetical_protein	93.7
7	E9	0.965206	8006547875	1566233	OG1RF_11509_	hypothetical_protein	79.4
2	D4	0.968008	8006743592	70433	OG1RF_10062_	hypothetical_protein	4.3
7	E7	0.971594	8006547881	1507473	OG1RF_11446_	hypothetical_protein	6.6
10	D2	0.974333	8006543450	2135122	OG1RF_12020_	hypothetical_protein	55.9
4	D1	0.974431	8006741066	319886	OG1RF_10305_	hypothetical_protein	60.1
7	D6	0.976474	8006548331	76124	OG1RF_10067_	hypothetical_protein	54.6
8	E4	0.981628	8006550980	1869736	OG1RF_11776_	hypothetical_protein	35.4
2	H11	0.982316	8006742090	1778078	OG1RF_11700_	hypothetical_protein	53.3
1	D2	0.98355	8006585235	1608105	OG1RF_11538_	hypothetical_protein	57.2
5	A7	0.983944	8006741410	1772090	OG1RF_11697_	hypothetical_protein	18.7
8	H9	0.984699	8006551112	320808	OG1RF_10306_	hypothetical_protein	38.6
5	H6	0.984811	8006550055	2477655	OG1RF_12345_	hypothetical_protein	54.2
2	E1	0.986354	8006743560	2651751	OG1RF_12505_	hypothetical_protein	46.5
8	D10	0.991002	8006549191	2698938	OG1RF_12539_	hypothetical_protein	24
1	A6	0.99443	8006585666	2643374	OG1RF_12502_	hypothetical_protein	56.1
1	F5	0.996395	8006585918	2647831	OG1RF_12503_	hypothetical_protein	50.7
7	D2	1.00001	8006548044	1917498	OG1RF_11817	hypothetical protein
1	A11	1.00059	8006585598	1771883	OG1RF_11697_	hypothetical_protein	36.5
4	A10	1.00138	8006740576	299279	OG1RF_10285_	hypothetical_protein	48.3
7	A2	1.00138	8006548567	2548656	OG1RF_12414_	hypothetical_protein	75.1
8	B9	1.00141	8006549463	655302	OG1RF_10617_	hypothetical_protein	52.8
2	A3	1.00194	8006743246	359860	OG1RF_10347_	hypothetical_protein	54.9
8	G12	1.00282	8006556019	2421168	OG1RF_12292	hypothetical protein
11	G9	1.00641	8006567730	835554	OG1RF_10796_	hypothetical_protein	49.3
8	G4	1.01154	8006550644	1760572	OG1RF_11686_	hypothetical_protein	96.8
5	D3	1.01164	8006741247	1673086	OG1RF_11603_	hypothetical_protein	72.3
8	H4	1.01253	8006551137	1170998	OG1RF_11125_	hypothetical_protein	40.6
12	A5	1.0139	8006567993	378212	OG1RF_10365_	hypothetical_protein	78.2
11	H8	1.01657	8006568231	1607621	OG1RF_11538_	hypothetical_protein	24
1	H3	1.01864	8006743440	464533	OG1RF_10449_	hypothetical_protein	7.2
7	E3	1.0187	8006547939	570321	OG1RF_10542_	hypothetical_protein	33.8
1	A9	1.01889	8006585548	299415	OG1RF_10285_	hypothetical_protein	68.1
4	H2	1.0221	8006742050	389072	OG1RF_10374
7	G2	1.02216	8006548718	252954	OG1RF_10243	hypothetical protein
4	E2	1.0231	8006740867	1567724	OG1RF_11509_	hypothetical_protein	41.9
1	H5	1.02324	8006743506	1916654	OG1RF_11815_	hypothetical_protein	76.7
8	F5	1.02444	8006550704	1160545	OG1RF_11113	hypothetical protein
2	A9	1.0256	8006743258	2129589	OG1RF_12017_	hypothetical_protein	86.4
4	H9	1.02624	8006742069	2028119	OG1RF_11923_	hypothetical_protein	54.5
11	H6	1.02635	8006568399	434097	OG1RF_10418_	hypothetical_protein	82.1
4	G1	1.02802	8006740698	1027924	OG1RF_10987_	hypothetical_protein	55.6
8	G10	1.02829	8006551388	2116379	OG1RF_12004_	hypothetical_protein	31.1
11	D2	1.02973	8006570338	2419782	OG1RF_12291	hypothetical protein
8	G7	1.02991	8006551421	1156125	OG1RF_11107_	hypothetical_protein	58.3
2	F2	1.02991	8006743897	2215937	OG1RF_12095_	hypothetical_protein	72.9
10	H9	1.03071	8006569511	2650964	OG1RF_12505_	hypothetical_protein	66.9
8	F11	1.03221	8006551433	463886	OG1RF_10449_	hypothetical_protein	67.2
8	H6	1.03257	8006551231	2412614	OG1RF_12286_	hypothetical_protein	96.6
8	E11	1.03568	8006550804	728236	OG1RF_10696	hypothetical protein
7	B4	1.03685	8006547855	694355	OG1RF_10658_	hypothetical_protein	30.4
8	C2	1.03804	8006549467	2471730	OG1RF_12343_	hypothetical_protein	93.2
8	G9	1.03837	8006551333	1997212	OG1RF_11894_	hypothetical_protein	50.7
8	G3	1.04088	8006550622	1699911	OG1RF_11630_	hypothetical_protein	25.5
8	A2	1.04232	8006548948	600456	OG1RF_10572_	hypothetical_protein	45.2
6	F6	1.04492	8006550189	1813046	OG1RF_11728_	hypothetical_protein	34.9
7	E5	1.05017	8006547912	925327	OG1RF_10886_	hypothetical_protein	89
12	B7	1.05506	8006541449	2544195	OG1RF_12407	hypothetical protein
5	F3	1.0557	8006741743	1459443	OG1RF_11399_	hypothetical_protein	60.4
8	H7	1.05585	8006551176	2645031	OG1RF_12502_	hypothetical_protein	20.8
7	D4	1.05682	8006548033	2645237	OG1RF_12502	hypothetical protein
4	H5	1.05804	8006742024	1090935	OG1RF_11046_	hypothetical_protein	85.6
2	H5	1.06234	8006742265	2651965	OG1RF_12505_	hypothetical_protein	41
7	D5	1.06829	8006547973	2697896	OG1RF_12539_	hypothetical_protein	85.9
11	C4	1.06896	8006570717	480116	OG1RF_10460_	hypothetical_protein	77.7
8	B8	1.07003	8006549486	27518	OG1RF_10023_	hypothetical_protein	98.9
11	H2	1.07797	8006567555	2474747	OG1RF_12343_	hypothetical_protein	15.9
1	H7	1.07846	8006743497	1997136	OG1RF_11894_	hypothetical_protein	78.1
1	B4	1.07902	8006585566	2473786	OG1RF_12343_	hypothetical_protein	40.5
2	D5	1.07994	8006743586	395549	OG1RF_10382_	hypothetical_protein	34.2
1	D3	1.0885	8006585277	1769156	OG1RF_11695_	hypothetical_protein	74.6
9	H6	1.08902	8006540366	2349963	OG1RF_12229_	hypothetical_protein	61.3
11	H4	1.09197	8006567506	2095576	OG1RF_11982_	hypothetical_protein	88.6
6	A6	1.09199	8006550087	2698984	OG1RF_12539	hypothetical protein
7	G5	1.09236	8006548704	1001022	OG1RF_10959_	hypothetical_protein	40.5
11	D3	1.09281	8006567440	77995	OG1RF_10070_	hypothetical_protein	99
8	B10	1.09605	8006549471	1012607	OG1RF_10971_	hypothetical_protein	62.8
1	A2	1.10199	8006585641	850367	OG1RF_10809_	hypothetical_protein	58.5
11	A5	1.10424	8006569861	2652851	OG1RF_12505_	hypothetical_protein	18.1
12	A6	1.10758	8006568013	1028213	OG1RF_10987_	hypothetical_protein	82.3
1	E2	1.10844	8006586119	1164752	OG1RF_11116_	hypothetical_protein	28.7
5	A3	1.11654	8006741497	903508	OG1RF_10866_	hypothetical_protein	32.3
1	E3	1.11748	8006586092	1166463	OG1RF_11120_	hypothetical_protein	32.6
2	F6	1.11956	8006743773	408045	OG1RF_10396_	hypothetical_protein	59.5
8	A1	1.12429	8006548997	80598	OG1RF_10075_	hypothetical_protein	69.1
1	H11	1.13046	8006743345	1960134	OG1RF_11858_	hypothetical_protein	96.7
8	D7	1.13125	8006549164	694466	OG1RF_10658_	hypothetical_protein	79.9
10	C6	1.13442	8006543476	283352	OG1RF_10272_	hypothetical_protein	80.4
10	A1	1.1399	8006540112	2457492	OG1RF_12326_	hypothetical_protein	1.4
8	D5	1.14013	8006549280	2697907	OG1RF_12539_	hypothetical_protein	85.3
11	F1	1.14812	8006567026	1997343	OG1RF_11894_	hypothetical_protein	3.6
4	H10	1.14853	8006742021	2417166	OG1RF_12289_	hypothetical_protein	79.8
5	D2	1.14866	8006741282	1321203	OG1RF_11263_	hypothetical_protein	52.5
8	C10	1.15208	8006549306	279215	OG1RF_10270_	hypothetical_protein	21.4
7	H2	1.15333	8006549037	592819	OG1RF_10564_	hypothetical_protein	66.8
1	F4	1.15353	8006585917	2561992	OG1RF_12428	hypothetical protein
2	H2	1.1557	8006742222	2430220	OG1RF_12298_	hypothetical_protein	2.8
2	H4	1.15776	8006742199	2548737	OG1RF_12414_	hypothetical_protein	69.3
7	H5	1.15907	8006549052	1161634	OG1RF_11114_	hypothetical_protein	71.9
11	H10	1.16086	8006568276	2698548	OG1RF_12539	hypothetical protein
8	G8	1.16969	8006551389	1541352	OG1RF_11483_	hypothetical_protein	11.7
1	F1	1.17201	8006585920	868427	OG1RF_10827_	hypothetical_protein	23.2
7	B2	1.17745	8006548537	1564868	OG1RF_11508_	hypothetical_protein	26.6
8	F12	1.17753	8006551488	963753	OG1RF_10922_	hypothetical_protein	99.5
2	E3	1.18126	8006743970	727070	OG1RF_10692_	hypothetical_protein	85.6
8	H12	1.19119	8006551066	1497018	OG1RF_11435_	hypothetical_protein	25
7	H7	1.19131	8006549053	2419679	OG1RF_12291_	hypothetical_protein	57.2
1	F6	1.19487	8006585816	297957	OG1RF_10283_	hypothetical_protein	22.6
8	H3	1.19605	8006551183	1070431	OG1RF_11026_	hypothetical_protein	51.8
12	A2	1.19812	8006568034	1606834	OG1RF_11537_	hypothetical_protein	7.9
12	A4	1.20386	8006567958	253384	OG1RF_10243_	hypothetical_protein	56.6
11	E2	1.20699	8006567237	1070725	OG1RF_11026_	hypothetical_protein	13.9
1	D6	1.209	8006585306	2548743	OG1RF_12414_	hypothetical_protein	68.9
1	H8	1.21298	8006743498	2325624	OG1RF_12204_	hypothetical_protein	15.3
11	H3	1.21966	8006567548	1663936	OG1RF_11595_	hypothetical_protein	96.1
8	C4	1.22282	8006549339	433829	OG1RF_10418_	hypothetical_protein	3.5
11	G4	1.22321	8006567833	1255676	OG1RF_11200_	hypothetical_protein	79.6
1	A3	1.22336	8006585668	1070695	OG1RF_11026_	hypothetical_protein	17.8
8	B7	1.22728	8006549526	2651112	OG1RF_12505	hypothetical protein
1	A4	1.22743	8006585617	2419410	OG1RF_12291_	hypothetical_protein	38.3
7	H1	1.22986	8006549101	103195	OG1RF_10091_	hypothetical_protein	69.1
8	D2	1.23106	8006549217	2548824	OG1RF_12414_	hypothetical_protein	63.1
8	E3	1.23174	8006550957	1075449	OG1RF_11032_	hypothetical_protein	46.6
7	C1	1.23248	8006548095	233578	OG1RF_10223_	hypothetical_protein	95.3
7	D1	1.23592	8006548050	1568310	OG1RF_11509_	hypothetical_protein	27.2
8	E9	1.24339	8006550896	2350702	OG1RF_12229_	hypothetical_protein	90.1
12	A9	1.24799	8006568806	648783	OG1RF_10613_	hypothetical_protein	23.6
7	H9	1.25231	8006549111	2643774	OG1RF_12502_	hypothetical_protein	47.6
4	H1	1.25651	8006741523	2653131	OG1RF_12505_	hypothetical_protein	10.8
7	D3	1.2583	8006548001	2109146	OG1RF_11998_	hypothetical_protein	24.6
8	H11	1.25859	8006551077	1442435	OG1RF_11377_	hypothetical_protein	83.9
8	B3	1.26046	8006549539	2473324	OG1RF_12343_	hypothetical_protein	52.4
5	F2	1.26222	8006741721	694403	OG1RF_10658_	hypothetical_protein	51.8
8	C7	1.26304	8006549342	2186208	OG1RF_12066_	hypothetical_protein	48.4
7	F1	1.26359	8006547960	2650962	OG1RF_12505_	hypothetical_protein	66.9
8	F1	1.26364	8006550772	2457149	OG1RF_12326_	hypothetical_protein	45.1
1	A1	1.27308	8006585609	834766	OG1RF_10795_	hypothetical_protein	40.5
1	H6	1.27863	8006743445	1917855	OG1RF_11817_	hypothetical_protein	27.6
8	C8	1.27879	8006549391	2474934	OG1RF_12343_	hypothetical_protein	11.1
1	B2	1.28362	8006585575	2097328	OG1RF_11984_	hypothetical_protein	24.6
11	A4	1.2939	8006569870	2647685	OG1RF_12503_	hypothetical_protein	55.6
11	A1	1.29445	8006569389	1709346	OG1RF_11639_	hypothetical_protein	45.1
1	B1	1.30934	8006585511	1899162	OG1RF_11802_	hypothetical_protein	46.8
1	H9	1.31201	8006743390	34757	OG1RF_10029_	hypothetical_protein	92.5
8	E1	1.31275	8006550992	867593	OG1RF_10826_	hypothetical_protein	49.1
8	D9	1.33477	8006549126	1161449	OG1RF_11114	hypothetical protein
11	E4	1.33755	8006567093	608846	OG1RF_10581_	hypothetical_protein	5.8
8	D6	1.34144	8006549161	650027	OG1RF_10614_	hypothetical_protein	5.8
1	H4	1.34193	8006743435	1310961	OG1RF_11251_	hypothetical_protein	83.2
8	H1	1.34814	8006551188	728392	OG1RF_10696_	hypothetical_protein	45.6
2	G1	1.35951	8006742205	27508	OG1RF_10023_	hypothetical_protein	97
11	D1	1.36995	8006570371	1608478	OG1RF_11538_	hypothetical_protein	82.8
4	H4	1.40023	8006742033	524115	OG1RF_10499_	hypothetical_protein	73.3
8	D3	1.41818	8006549246	2650498	OG1RF_12505_	hypothetical_protein	78.9
1	D1	1.44386	8006585295	1507712	OG1RF_11447_	hypothetical_protein	68.6
8	E6	1.4738	8006550870	27510	OG1RF_10023_	hypothetical_protein	97.3
8	C6	1.47758	8006549386	1997287	OG1RF_11894_	hypothetical_protein	23.7
7	E2	1.4882	8006548268	2674712	OG1RF_12526_	hypothetical_protein	53.5
11	E3	1.49493	8006567230	2645033	OG1RF_12502_	hypothetical_protein	20.7
7	H4	1.50737	8006549072	1102068	OG1RF_11061_	hypothetical_protein	0.4
11	B1	1.52877	8006570076	409654	OG1RF_10398_	hypothetical_protein	67.8
8	F6	1.52908	8006550730	2265590	OG1RF_12144_	hypothetical_protein	43.4
8	B1	1.57498	8006549593	2013621	OG1RF_11908_	hypothetical_protein	35.8
1	G8	1.7316	8006585788	1605098	OG1RF_11537_	hypothetical_protein	73.1
8	D1	1.74993	8006549294	1716614	OG1RF_11649_	hypothetical_protein	79.6
7	H8	1.75396	8006549057	2458634	OG1RF_12328_	hypothetical_protein	50
8	B2	1.75647	8006549537	2271810	OG1RF_12153_	hypothetical_protein	23.1
7	E1	1.89689	8006548336	2471621	OG1RF_12343_	hypothetical_protein	96
12	B1	1.90115	8006568636	1560496	OG1RF_11503_	hypothetical_protein	33.4
1	E1	1.95647	8006586118	1160094	OG1RF_11112_	hypothetical_protein	68.6
12	B5	2.07698	8006541163	1150192	OG1RF_11104_	hypothetical_protein	17.6
11	E1	2.15083	8006567346	2477253	OG1RF_12345_	hypothetical_protein	64.5
12	B6	2.18671	8006541181	2061165	OG1RF_11952_	hypothetical_protein	88.5
7	H6	2.22787	8006549070	2010556	OG1RF_11906_	hypothetical_protein	38.8
8	C1	2.67674	8006549409	2252604	OG1RF_12131_	hypothetical_protein	40.1
12	B4	3.10265	8006541326	1123484	OG1RF_11081_	hypothetical_protein	56.3
1	A8	n/a	BLANK
1	B10	n/a	N/A
1	B11	n/a	N/A
1	B12	n/a	N/A
1	C1	n/a	N/A
1	C11	n/a	BLANK
1	C2	n/a	N/A
1	C3	n/a	N/A
1	C4	n/a	N/A
1	C5	n/a	N/A
1	C6	n/a	N/A
1	C7	n/a	N/A
1	C8	n/a	N/A
2	C12	n/a	BLANK
2	D1	n/a	BLANK
3	D11	n/a	BLANK
3	D2	n/a	BLANK
4	A12	n/a	BLANK
4	G4	n/a	BLANK
5	D1	n/a	BLANK
5	H8	n/a	BLANK
6	H1	n/a	BLANK
6	H2	n/a	BLANK
7	G1	n/a	BLANK
7	H10	n/a	BLANK
8	C9	n/a	BLANK
8	D4	n/a	BLANK
8	F10	n/a	N/A
9	C5	n/a	BLANK
9	F1	n/a	BLANK
10	E4	n/a	BLANK
10	H1	n/a	BLANK
11	D11	n/a	BLANK
11	F10	n/a	BLANK
11	F2	n/a	N/A
11	H1	n/a	N/A
12	A11	n/a	BLANK
